# Supplementary material for: Hexa­kis­(1H-imidazole-κN 3)iron(II) sulfate–1H-imidazole (1/2)
Source: Acta Crystallogr Sect E Struct Rep Online. 2011 Oct 29;67(Pt 11):m1600–1. doi: 10.1107/S1600536811043169 (PMC3247524; doi:10.1107/S1600536811043169)
Supplement: Supplementary file 1 [file e-67-m1600-sup1.cif]

##############################################################################
#                                                                            #
# This CIF contains the data in a paper accepted for publication in          #
# Acta Crystallographica Section E. It conforms to the requirements of       #
# Notes for Authors for Acta Crystallographica Section E, and has been       #
# peer reviewed under the auspices of the IUCr Commission on Journals.       #
#                                                                            #
# Full details of the Crystallographic Information File format               #
# are given in the paper "The Crystallographic Information File (CIF):       #
# a New Standard Archive File for Crystallography" by S. R. Hall, F. H.      #
# Allen and I. D. Brown [Acta Cryst. (1991), A47, 655-685].                  #
#                                                                            #
# The current version of the core CIF dictionary is obtainable from          #
# ftp://ftp.iucr.org/pub/cif_core.dic.                                       #
#                                                                            #
# Software is freely available for graphical display of the structure(s)     #
# in this CIF. For information consult the CIF software page                 #
# http://www.iucr.org/resources/cif/software.                                #
#                                                                            #
# This file may be used for bona fide research purposes within the           #
# scientific community so long as proper attribution is given to the journal # 
# article from which it was obtained.                                        #
#                                                                            #
##############################################################################
data_I
_audit_creation_method     SHELXL-97
_chemical_name_systematic
;
Hexakis(1<i>H</i>-imidazole-\k<i>N</i>^3^)iron(II) sulfate--
1<i>H</i>-imidazole (1/2)
;
_chemical_name_common     ?
_chemical_formula_moiety     'C18 H24 Fe N12 2+, O4 S 2-, 2(C3 H4 N2)'
_chemical_formula_sum     'C24 H32 Fe N16 O4 S'
_chemical_formula_iupac     '[Fe (C3 H4 N2)6 ] S O4, 2C3 H4 N2'
_chemical_formula_weight     696.57
_chemical_melting_point     ?
_symmetry_cell_setting     triclinic
_symmetry_space_group_name_H-M     'P -1'
_space_group_name_Hall     '-P 1'
loop_
    _symmetry_equiv_pos_as_xyz
    'x, y, z'
    '-x, -y, -z'
_cell_length_a     15.4091(8)
_cell_length_b     15.4436(7)
_cell_length_c     15.9883(11)
_cell_angle_alpha     69.813(5)
_cell_angle_beta     69.949(5)
_cell_angle_gamma     73.214(4)
_cell_volume     3291.3(3)
_cell_formula_units_Z     4
_cell_measurement_reflns_used     3265
_cell_measurement_theta_min     2.86
_cell_measurement_theta_max     29.12
_cell_measurement_temperature     200(2)
_exptl_crystal_description     prism
_exptl_crystal_colour     colourless
_exptl_crystal_size_max     0.20
_exptl_crystal_size_mid     0.15
_exptl_crystal_size_min     0.15
_exptl_crystal_density_diffrn     1.406
_exptl_crystal_density_meas     ?
_exptl_crystal_density_method     'not measured'
_exptl_crystal_F_000     1448
_exptl_absorpt_coefficient_mu     0.579
_exptl_absorpt_correction_type     multi-scan
_exptl_absorpt_process_details     '(CrysAlis PRO; Oxford Diffraction, 2009)'
_exptl_absorpt_correction_T_min     0.901
_exptl_absorpt_correction_T_max     0.917
_exptl_special_details     ?
_diffrn_ambient_temperature     200(2)
_diffrn_radiation_type     MoK\a
_diffrn_radiation_wavelength     0.71073
_diffrn_radiation_source     'fine-focus sealed tube'
_diffrn_radiation_monochromator     graphite
_diffrn_measurement_device_type     'Oxford Diffraction Xcalibur E'
_diffrn_measurement_method     '\w scans'
_diffrn_detector_area_resol_mean     16.1593
_diffrn_reflns_number     15987
_diffrn_reflns_av_R_equivalents     0.0458
_diffrn_reflns_av_sigmaI/netI     0.1564
_diffrn_reflns_theta_min     2.86
_diffrn_reflns_theta_max     25.00
_diffrn_reflns_theta_full     25.00
_diffrn_measured_fraction_theta_max     0.945
_diffrn_measured_fraction_theta_full     0.945
_diffrn_reflns_limit_h_min     -14
_diffrn_reflns_limit_h_max     18
_diffrn_reflns_limit_k_min     -18
_diffrn_reflns_limit_k_max     18
_diffrn_reflns_limit_l_min     -19
_diffrn_reflns_limit_l_max     18
_diffrn_standards_number     ?
_diffrn_standards_interval_count     .
_diffrn_standards_interval_time     .
_diffrn_standards_decay_%     .
_refine_special_details
;
Refinement of <i>F</i>^2^ against ALL reflections. The weighted <i>R</i>-factor
<i>wR</i> and goodness of fit <i>S</i> are based on <i>F</i>^2^, conventional
<i>R</i>-factors <i>R</i> are based on <i>F</i>, with <i>F</i> set to zero for
negative <i>F</i>^2^. The threshold expression of <i>F</i>^2^ >
\s(<i>F</i>^2^) is used only for calculating <i>R</i>-factors(gt) <i>etc</i>.
and is not relevant to the choice of reflections for refinement.
<i>R</i>-factors based on <i>F</i>^2^ are statistically about twice as large
as those based on <i>F</i>, and <i>R</i>- factors based on ALL data will be
even larger.
;
_reflns_number_total     10955
_reflns_number_gt     5185
_reflns_threshold_expression     I>2sigma(I)
_refine_ls_structure_factor_coef     Fsqd
_refine_ls_matrix_type     full
_refine_ls_R_factor_all     0.1423
_refine_ls_R_factor_gt     0.0646
_refine_ls_wR_factor_gt     0.0855
_refine_ls_wR_factor_ref     0.1073
_refine_ls_goodness_of_fit_ref     0.853
_refine_ls_restrained_S_all     0.853
_refine_ls_number_reflns     10955
_refine_ls_number_parameters     829
_refine_ls_number_restraints     0
_refine_ls_hydrogen_treatment     constr
_refine_ls_weighting_scheme     calc
_refine_ls_weighting_details
                 'calc w=1/[\s^2^(Fo^2^)+(0.0001P)^2^] where P=(Fo^2^+2Fc^2^)/3'
_atom_sites_solution_hydrogens     geom
_atom_sites_solution_primary     direct
_atom_sites_solution_secondary     difmap
_refine_ls_shift/su_max     0.001
_refine_ls_shift/su_mean     0.000
_refine_diff_density_max     0.626
_refine_diff_density_min     -0.500
_refine_ls_extinction_method     none
_refine_ls_extinction_coef     ?
loop_
    _atom_type_symbol
    _atom_type_description
    _atom_type_scat_dispersion_real
    _atom_type_scat_dispersion_imag
    _atom_type_scat_source
    'C' 'C' 0.0033 0.0016
                         'International Tables Vol C Tables 4.2.6.8 and 6.1.1.4'
    'H' 'H' 0.0000 0.0000
                         'International Tables Vol C Tables 4.2.6.8 and 6.1.1.4'
    'N' 'N' 0.0061 0.0033
                         'International Tables Vol C Tables 4.2.6.8 and 6.1.1.4'
    'Fe' 'Fe' 0.3463 0.8444
                         'International Tables Vol C Tables 4.2.6.8 and 6.1.1.4'
    'S' 'S' 0.1246 0.1234
                         'International Tables Vol C Tables 4.2.6.8 and 6.1.1.4'
    'O' 'O' 0.0106 0.0060
                         'International Tables Vol C Tables 4.2.6.8 and 6.1.1.4'
_computing_data_collection     'CrysAlis PRO (Oxford Diffraction, 2009)'
_computing_cell_refinement     'CrysAlis PRO (Oxford Diffraction, 2009)'
_computing_data_reduction     'CrysAlis PRO (Oxford Diffraction, 2009)'
_computing_structure_solution     'SHELXS97 (Sheldrick, 2008)'
_computing_structure_refinement     'SHELXL97 (Sheldrick, 2008)'
_computing_molecular_graphics     'ORTEP-3 (Farrugia, 1997)'
_computing_publication_material     'SHELXS97 (Sheldrick, 2008)'
loop_
    _atom_site_type_symbol
    _atom_site_label
    _atom_site_fract_x
    _atom_site_fract_y
    _atom_site_fract_z
    _atom_site_U_iso_or_equiv
    _atom_site_adp_type
    _atom_site_calc_flag
    _atom_site_refinement_flags
    _atom_site_occupancy
    _atom_site_symmetry_multiplicity
    _atom_site_disorder_assembly
    _atom_site_disorder_group
    C C1 0.8831(4) 0.5306(3) 0.1041(4) 0.0406(14) Uani d . 1 1 . .
    H H1 0.8907 0.5862 0.0547 0.049 Uiso calc R 1 1 . .
    C C2 0.8911(4) 0.4450(4) 0.0941(4) 0.0564(18) Uani d . 1 1 . .
    H H2 0.9063 0.4293 0.0376 0.068 Uiso calc R 1 1 . .
    C C3 0.8569(3) 0.4366(3) 0.2397(4) 0.0408(14) Uani d . 1 1 . .
    H H3 0.8431 0.4115 0.3050 0.049 Uiso calc R 1 1 . .
    C C4 0.6680(4) 0.7430(4) 0.3389(4) 0.0506(17) Uani d . 1 1 . .
    H H4 0.6936 0.7779 0.3601 0.061 Uiso calc R 1 1 . .
    C C5 0.5748(4) 0.7497(4) 0.3535(4) 0.0613(19) Uani d . 1 1 . .
    H H5 0.5238 0.7872 0.3870 0.074 Uiso calc R 1 1 . .
    C C6 0.6578(4) 0.6494(4) 0.2730(4) 0.0485(15) Uani d . 1 1 . .
    H H6 0.6733 0.6043 0.2394 0.058 Uiso calc R 1 1 . .
    C C7 0.8287(4) 0.7768(3) 0.0738(4) 0.0514(16) Uani d . 1 1 . .
    H H7 0.7629 0.7785 0.0979 0.062 Uiso calc R 1 1 . .
    C C8 0.8722(5) 0.8207(4) -0.0143(5) 0.069(2) Uani d . 1 1 . .
    H H8 0.8433 0.8580 -0.0624 0.083 Uiso calc R 1 1 . .
    C C9 0.9751(4) 0.7461(3) 0.0637(4) 0.0405(14) Uani d . 1 1 . .
    H H9 1.0337 0.7222 0.0786 0.049 Uiso calc R 1 1 . .
    C C10 0.8820(4) 0.7156(3) 0.4120(4) 0.0486(16) Uani d . 1 1 . .
    H H10 0.8740 0.6587 0.4596 0.058 Uiso calc R 1 1 . .
    C C11 0.8913(4) 0.7942(4) 0.4237(4) 0.0538(17) Uani d . 1 1 . .
    H H11 0.8904 0.8035 0.4798 0.065 Uiso calc R 1 1 . .
    C C12 0.8984(3) 0.8172(3) 0.2799(4) 0.0420(15) Uani d . 1 1 . .
    H H12 0.9041 0.8471 0.2160 0.050 Uiso calc R 1 1 . .
    C C13 1.0812(4) 0.5137(4) 0.1793(4) 0.0497(17) Uani d . 1 1 . .
    H H13 1.0588 0.4815 0.1522 0.060 Uiso calc R 1 1 . .
    C C14 1.1718(4) 0.5038(4) 0.1747(5) 0.066(2) Uani d . 1 1 . .
    H H14 1.2241 0.4649 0.1442 0.079 Uiso calc R 1 1 . .
    C C15 1.0857(4) 0.6036(4) 0.2509(4) 0.0482(16) Uani d . 1 1 . .
    H H15 1.0678 0.6492 0.2843 0.058 Uiso calc R 1 1 . .
    C C16 0.9236(4) 0.4531(4) 0.4261(4) 0.0562(17) Uani d . 1 1 . .
    H H16 0.9892 0.4450 0.3959 0.067 Uiso calc R 1 1 . .
    C C17 0.8826(5) 0.3985(4) 0.5096(5) 0.073(2) Uani d . 1 1 . .
    H H17 0.9134 0.3443 0.5471 0.088 Uiso calc R 1 1 . .
    C C18 0.7769(5) 0.5072(3) 0.4562(4) 0.0522(17) Uani d . 1 1 . .
    H H18 0.7165 0.5435 0.4516 0.063 Uiso calc R 1 1 . .
    C C19 0.3554(4) 0.0387(4) 0.0896(4) 0.0521(17) Uani d . 1 1 . .
    H H19 0.3463 0.0980 0.0455 0.063 Uiso calc R 1 1 . .
    C C20 0.3532(4) -0.0454(4) 0.0809(4) 0.0610(19) Uani d . 1 1 . .
    H H20 0.3413 -0.0552 0.0307 0.073 Uiso calc R 1 1 . .
    C C21 0.3814(3) -0.0680(4) 0.2105(4) 0.0495(17) Uani d . 1 1 . .
    H H21 0.3933 -0.0991 0.2692 0.059 Uiso calc R 1 1 . .
    C C22 0.1618(4) 0.2330(4) 0.3056(4) 0.0572(18) Uani d . 1 1 . .
    H H22 0.1804 0.2809 0.3164 0.069 Uiso calc R 1 1 . .
    C C23 0.0712(4) 0.2272(5) 0.3179(5) 0.079(2) Uani d . 1 1 . .
    H H23 0.0154 0.2689 0.3394 0.094 Uiso calc R 1 1 . .
    C C24 0.1668(4) 0.1106(4) 0.2685(4) 0.0498(16) Uani d . 1 1 . .
    H H24 0.1892 0.0549 0.2486 0.060 Uiso calc R 1 1 . .
    C C25 0.2971(4) 0.2983(3) 0.0741(4) 0.0421(14) Uani d . 1 1 . .
    H H25 0.2336 0.2989 0.1105 0.050 Uiso calc R 1 1 . .
    C C26 0.3248(4) 0.3585(4) -0.0112(4) 0.0521(16) Uani d . 1 1 . .
    H H26 0.2861 0.4083 -0.0446 0.063 Uiso calc R 1 1 . .
    C C27 0.4462(4) 0.2595(3) 0.0288(4) 0.0431(15) Uani d . 1 1 . .
    H H27 0.5095 0.2279 0.0259 0.052 Uiso calc R 1 1 . .
    C C28 0.3728(4) 0.2350(4) 0.3791(5) 0.067(2) Uani d . 1 1 . .
    H H28 0.3601 0.1825 0.4311 0.081 Uiso calc R 1 1 . .
    C C29 0.3862(5) 0.3168(4) 0.3815(5) 0.076(2) Uani d . 1 1 . .
    H H29 0.3849 0.3321 0.4346 0.092 Uiso calc R 1 1 . .
    C C30 0.3982(4) 0.3240(3) 0.2411(4) 0.0489(17) Uani d . 1 1 . .
    H H30 0.4074 0.3474 0.1760 0.059 Uiso calc R 1 1 . .
    C C31 0.5881(4) 0.0190(4) 0.1647(4) 0.0497(16) Uani d . 1 1 . .
    H H31 0.5665 -0.0214 0.1461 0.060 Uiso calc R 1 1 . .
    C C32 0.6772(4) 0.0084(4) 0.1642(5) 0.073(2) Uani d . 1 1 . .
    H H32 0.7297 -0.0375 0.1445 0.088 Uiso calc R 1 1 . .
    C C33 0.5884(4) 0.1284(4) 0.2165(4) 0.0484(16) Uani d . 1 1 . .
    H H33 0.5696 0.1808 0.2413 0.058 Uiso calc R 1 1 . .
    C C34 0.4485(4) -0.0236(4) 0.4049(4) 0.0511(16) Uani d . 1 1 . .
    H H34 0.5128 -0.0252 0.3715 0.061 Uiso calc R 1 1 . .
    C C35 0.4172(4) -0.0696(4) 0.4943(4) 0.0550(17) Uani d . 1 1 . .
    H H35 0.4547 -0.1095 0.5345 0.066 Uiso calc R 1 1 . .
    C C36 0.2995(4) 0.0082(4) 0.4388(4) 0.0494(16) Uani d . 1 1 . .
    H H36 0.2366 0.0327 0.4346 0.059 Uiso calc R 1 1 . .
    C C37 0.5915(4) 0.4256(3) 0.0643(4) 0.0439(15) Uani d . 1 1 . .
    H H37 0.5389 0.4761 0.0614 0.053 Uiso calc R 1 1 . .
    C C38 0.6337(4) 0.3757(4) 0.0021(4) 0.0449(15) Uani d . 1 1 . .
    H H38 0.6162 0.3853 -0.0524 0.054 Uiso calc R 1 1 . .
    C C39 0.7043(4) 0.3218(4) 0.1094(4) 0.0529(16) Uani d . 1 1 . .
    H H39 0.7474 0.2842 0.1446 0.063 Uiso calc R 1 1 . .
    C C40 0.5647(4) 0.4377(4) 0.3840(4) 0.0502(16) Uani d . 1 1 . .
    H H40 0.5211 0.4956 0.3745 0.060 Uiso calc R 1 1 . .
    C C41 0.5914(4) 0.3905(4) 0.4620(4) 0.0500(16) Uani d . 1 1 . .
    H H41 0.5674 0.4089 0.5178 0.060 Uiso calc R 1 1 . .
    C C42 0.6655(4) 0.3135(4) 0.3643(4) 0.0457(15) Uani d . 1 1 . .
    H H42 0.7057 0.2660 0.3359 0.055 Uiso calc R 1 1 . .
    C C43 0.8919(4) 0.0898(3) -0.0391(4) 0.0453(15) Uani d . 1 1 . .
    H H43 0.9103 0.0628 0.0168 0.054 Uiso calc R 1 1 . .
    C C44 0.9266(4) 0.0552(3) -0.1126(4) 0.0410(14) Uani d . 1 1 . .
    H H44 0.9729 -0.0001 -0.1180 0.049 Uiso calc R 1 1 . .
    C C45 0.8238(4) 0.1831(4) -0.1424(4) 0.0462(16) Uani d . 1 1 . .
    H H45 0.7855 0.2346 -0.1747 0.055 Uiso calc R 1 1 . .
    C C46 0.9204(4) 0.0970(3) 0.5650(4) 0.0405(14) Uani d . 1 1 . .
    H H46 0.9791 0.0543 0.5581 0.049 Uiso calc R 1 1 . .
    C C47 0.8726(4) 0.1345(4) 0.5007(4) 0.0469(15) Uani d . 1 1 . .
    H H47 0.8898 0.1239 0.4415 0.056 Uiso calc R 1 1 . .
    C C48 0.7976(4) 0.1849(3) 0.6218(4) 0.0427(15) Uani d . 1 1 . .
    H H48 0.7503 0.2179 0.6624 0.051 Uiso calc R 1 1 . .
    N N1 0.8625(3) 0.5252(2) 0.1959(3) 0.0332(11) Uani d . 1 1 . .
    N N2 0.8731(3) 0.3863(3) 0.1803(3) 0.0449(13) Uani d . 1 1 . .
    H H49 0.8722 0.3261 0.1950 0.054 Uiso calc R 1 1 . .
    N N3 0.7205(3) 0.6795(3) 0.2899(3) 0.0378(11) Uani d . 1 1 . .
    N N4 0.5702(3) 0.6900(3) 0.3088(3) 0.0463(12) Uani d . 1 1 . .
    H H50 0.5185 0.6803 0.3047 0.056 Uiso calc R 1 1 . .
    N N5 0.8931(3) 0.7305(2) 0.1219(3) 0.0352(11) Uani d . 1 1 . .
    N N6 0.9645(4) 0.8004(3) -0.0195(3) 0.0593(15) Uani d . 1 1 . .
    H H51 1.0099 0.8194 -0.0687 0.071 Uiso calc R 1 1 . .
    N N7 0.8855(3) 0.7292(2) 0.3222(3) 0.0322(11) Uani d . 1 1 . .
    N N8 0.9024(3) 0.8574(3) 0.3397(3) 0.0417(12) Uani d . 1 1 . .
    H H52 0.9107 0.9151 0.3267 0.050 Uiso calc R 1 1 . .
    N N9 1.0254(3) 0.5760(3) 0.2280(3) 0.0394(11) Uani d . 1 1 . .
    N N10 1.1739(3) 0.5608(3) 0.2223(4) 0.0571(14) Uani d . 1 1 . .
    H H53 1.2240 0.5678 0.2321 0.068 Uiso calc R 1 1 . .
    N N11 0.8552(3) 0.5217(3) 0.3926(3) 0.0360(11) Uani d . 1 1 . .
    N N12 0.7920(4) 0.4350(3) 0.5287(4) 0.0783(19) Uani d . 1 1 . .
    H H54 0.7491 0.4153 0.5800 0.094 Uiso calc R 1 1 . .
    N N13 0.3731(3) 0.0232(3) 0.1728(3) 0.0383(12) Uani d . 1 1 . .
    N N14 0.3711(3) -0.1118(3) 0.1568(3) 0.0463(13) Uani d . 1 1 . .
    H H55 0.3753 -0.1727 0.1687 0.056 Uiso calc R 1 1 . .
    N N15 0.2210(3) 0.1589(3) 0.2754(3) 0.0389(11) Uani d . 1 1 . .
    N N16 0.0771(4) 0.1505(4) 0.2931(4) 0.0773(18) Uani d . 1 1 . .
    H H56 0.0293 0.1301 0.2933 0.093 Uiso calc R 1 1 . .
    N N17 0.3736(3) 0.2371(3) 0.0996(3) 0.0355(11) Uani d . 1 1 . .
    N N18 0.4197(3) 0.3317(3) -0.0379(3) 0.0476(12) Uani d . 1 1 . .
    H H57 0.4574 0.3577 -0.0906 0.057 Uiso calc R 1 1 . .
    N N19 0.3804(3) 0.2397(3) 0.2897(3) 0.0443(13) Uani d . 1 1 . .
    N N20 0.4017(4) 0.3723(3) 0.2939(4) 0.0691(18) Uani d . 1 1 . .
    H H58 0.4122 0.4299 0.2751 0.083 Uiso calc R 1 1 . .
    N N21 0.5318(3) 0.0937(3) 0.1948(3) 0.0361(11) Uani d . 1 1 . .
    N N22 0.6758(3) 0.0780(3) 0.1980(4) 0.0661(16) Uani d . 1 1 . .
    H H59 0.7249 0.0886 0.2065 0.079 Uiso calc R 1 1 . .
    N N23 0.3744(3) 0.0256(3) 0.3694(3) 0.0376(11) Uani d . 1 1 . .
    N N24 0.3226(3) -0.0481(3) 0.5157(3) 0.0526(13) Uani d . 1 1 . .
    H H60 0.2835 -0.0675 0.5701 0.063 Uiso calc R 1 1 . .
    N N25 0.6377(3) 0.3910(3) 0.1336(3) 0.0469(13) Uani d . 1 1 . .
    N N26 0.7052(3) 0.3096(3) 0.0299(3) 0.0536(14) Uani d . 1 1 . .
    H H61 0.7441 0.2676 0.0018 0.064 Uiso calc R 1 1 . .
    N N27 0.6113(3) 0.3877(3) 0.3215(3) 0.0506(13) Uani d . 1 1 . .
    H H62 0.6067 0.4013 0.2648 0.061 Uiso calc R 1 1 . .
    N N28 0.6587(3) 0.3115(3) 0.4493(3) 0.0561(14) Uani d . 1 1 . .
    N N29 0.8255(3) 0.1704(3) -0.0570(3) 0.0486(13) Uani d . 1 1 . .
    N N30 0.8833(3) 0.1136(3) -0.1778(3) 0.0452(12) Uani d . 1 1 . .
    H H63 0.8922 0.1074 -0.2330 0.054 Uiso calc R 1 1 . .
    N N31 0.7945(3) 0.1907(3) 0.5383(3) 0.0460(12) Uani d . 1 1 . .
    H H64 0.7496 0.2252 0.5119 0.055 Uiso calc R 1 1 . .
    N N32 0.8733(3) 0.1284(3) 0.6417(3) 0.0452(12) Uani d . 1 1 . .
    O O1 0.9397(2) 0.0386(2) 0.2964(3) 0.0546(11) Uani d . 1 1 . .
    O O2 0.7783(3) 0.1092(3) 0.3067(3) 0.0821(14) Uani d . 1 1 . .
    O O3 0.8813(3) 0.1121(4) 0.1626(3) 0.1085(18) Uani d . 1 1 . .
    O O4 0.8938(3) 0.1995(2) 0.2527(4) 0.113(2) Uani d . 1 1 . .
    O O5 0.4011(3) 0.6542(2) 0.3180(3) 0.0648(13) Uani d . 1 1 . .
    O O6 0.4728(3) 0.5586(2) 0.2131(3) 0.0780(14) Uani d . 1 1 . .
    O O7 0.3098(3) 0.5833(3) 0.2806(3) 0.0946(17) Uani d . 1 1 . .
    O O8 0.3793(3) 0.7069(2) 0.1671(3) 0.0575(12) Uani d . 1 1 . .
    S S1 0.87346(9) 0.11509(8) 0.25340(9) 0.0254(3) Uani d . 1 1 . .
    S S2 0.39014(9) 0.62584(8) 0.24501(9) 0.0286(3) Uani d . 1 1 . .
    Fe Fe1 0.87273(5) 0.62872(4) 0.25814(5) 0.03015(19) Uani d . 1 1 . .
    Fe Fe2 0.37628(5) 0.12942(5) 0.23314(6) 0.0351(2) Uani d . 1 1 . .
loop_
    _atom_site_aniso_label
    _atom_site_aniso_U_11
    _atom_site_aniso_U_22
    _atom_site_aniso_U_33
    _atom_site_aniso_U_12
    _atom_site_aniso_U_13
    _atom_site_aniso_U_23
    C1 0.057(4) 0.037(3) 0.027(3) -0.016(3) -0.011(3) -0.003(3)
    C2 0.079(5) 0.054(4) 0.040(4) -0.018(3) -0.013(4) -0.016(3)
    C3 0.051(4) 0.040(3) 0.036(4) -0.015(3) -0.014(3) -0.009(3)
    C4 0.042(4) 0.048(4) 0.064(5) -0.009(3) -0.017(4) -0.015(3)
    C5 0.050(4) 0.062(4) 0.075(6) 0.003(3) -0.014(4) -0.036(4)
    C6 0.049(4) 0.061(4) 0.034(4) -0.009(3) -0.012(3) -0.012(3)
    C7 0.056(4) 0.052(4) 0.037(4) -0.020(3) -0.019(4) 0.012(3)
    C8 0.074(5) 0.077(5) 0.051(5) -0.015(4) -0.038(4) 0.012(4)
    C9 0.046(4) 0.033(3) 0.033(4) -0.013(3) -0.001(3) -0.004(3)
    C10 0.087(5) 0.034(3) 0.030(4) -0.023(3) -0.014(3) -0.008(3)
    C11 0.078(5) 0.049(4) 0.039(4) -0.016(3) -0.010(4) -0.021(3)
    C12 0.057(4) 0.032(3) 0.043(4) -0.017(3) -0.015(3) -0.009(3)
    C13 0.036(4) 0.053(4) 0.071(5) 0.000(3) -0.015(3) -0.037(4)
    C14 0.050(4) 0.061(4) 0.084(6) 0.009(4) -0.023(4) -0.028(4)
    C15 0.040(4) 0.055(4) 0.059(5) -0.008(3) -0.020(3) -0.020(3)
    C16 0.055(4) 0.062(4) 0.049(5) -0.019(4) -0.019(4) -0.001(3)
    C17 0.103(6) 0.057(4) 0.048(5) -0.013(5) -0.023(5) 0.002(4)
    C18 0.079(5) 0.034(3) 0.029(4) -0.009(3) -0.007(4) 0.000(3)
    C19 0.091(5) 0.039(3) 0.027(4) -0.021(3) -0.018(4) 0.000(3)
    C20 0.101(6) 0.050(4) 0.042(4) -0.032(4) -0.009(4) -0.020(3)
    C21 0.049(4) 0.043(3) 0.071(5) -0.006(3) -0.021(4) -0.030(4)
    C22 0.045(4) 0.043(4) 0.067(5) 0.000(3) -0.005(4) -0.013(3)
    C23 0.029(4) 0.096(6) 0.066(6) 0.018(4) 0.001(4) -0.007(5)
    C24 0.041(4) 0.084(4) 0.029(4) -0.032(4) -0.008(3) -0.005(3)
    C25 0.035(3) 0.053(3) 0.028(3) -0.018(3) -0.004(3) 0.004(3)
    C26 0.033(4) 0.064(4) 0.045(4) -0.007(3) -0.003(3) -0.007(3)
    C27 0.029(3) 0.048(4) 0.059(5) -0.010(3) -0.007(3) -0.025(3)
    C28 0.084(5) 0.078(5) 0.048(5) -0.039(4) 0.003(4) -0.028(4)
    C29 0.115(7) 0.067(5) 0.072(6) -0.020(4) -0.036(5) -0.037(4)
    C30 0.058(4) 0.040(3) 0.063(5) -0.013(3) -0.023(4) -0.022(3)
    C31 0.035(4) 0.060(4) 0.055(5) -0.011(3) -0.003(3) -0.025(3)
    C32 0.038(4) 0.091(5) 0.092(7) -0.004(4) -0.017(4) -0.034(5)
    C33 0.045(4) 0.061(4) 0.052(4) -0.016(3) -0.027(3) -0.012(3)
    C34 0.045(4) 0.061(4) 0.041(4) -0.011(3) -0.012(3) -0.005(3)
    C35 0.041(4) 0.069(4) 0.048(5) -0.006(3) -0.014(4) -0.011(4)
    C36 0.047(4) 0.063(4) 0.031(4) -0.026(3) -0.003(3) 0.001(3)
    C37 0.052(4) 0.041(3) 0.044(4) -0.010(3) -0.019(3) -0.010(3)
    C38 0.051(4) 0.065(4) 0.021(3) -0.019(3) -0.012(3) -0.007(3)
    C39 0.073(5) 0.063(4) 0.024(4) -0.020(4) -0.013(3) -0.008(3)
    C40 0.062(4) 0.050(4) 0.040(4) -0.010(3) -0.012(4) -0.016(3)
    C41 0.063(4) 0.046(4) 0.032(4) -0.006(3) -0.006(3) -0.010(3)
    C42 0.045(4) 0.038(3) 0.052(5) 0.005(3) -0.023(3) -0.012(3)
    C43 0.066(4) 0.049(4) 0.029(4) -0.018(3) -0.017(3) -0.011(3)
    C44 0.044(4) 0.030(3) 0.042(4) 0.001(3) -0.014(3) -0.004(3)
    C45 0.046(4) 0.037(3) 0.059(5) 0.004(3) -0.023(3) -0.018(3)
    C46 0.029(3) 0.047(3) 0.047(4) 0.003(3) -0.013(3) -0.021(3)
    C47 0.045(4) 0.081(4) 0.023(4) -0.016(3) -0.005(3) -0.025(3)
    C48 0.047(4) 0.039(3) 0.038(4) -0.001(3) -0.010(3) -0.014(3)
    N1 0.038(3) 0.025(2) 0.036(3) -0.007(2) -0.014(2) -0.003(2)
    N2 0.057(3) 0.027(2) 0.058(4) -0.005(2) -0.023(3) -0.016(3)
    N3 0.040(3) 0.046(3) 0.025(3) -0.014(2) -0.006(2) -0.005(2)
    N4 0.035(3) 0.063(3) 0.042(3) -0.013(3) -0.014(3) -0.009(3)
    N5 0.047(3) 0.024(2) 0.031(3) -0.010(2) -0.010(2) 0.000(2)
    N6 0.088(4) 0.045(3) 0.031(3) -0.022(3) -0.003(3) 0.001(3)
    N7 0.036(3) 0.031(2) 0.034(3) -0.015(2) -0.007(2) -0.009(2)
    N8 0.060(3) 0.024(2) 0.047(3) -0.011(2) -0.017(3) -0.012(2)
    N9 0.040(3) 0.043(3) 0.034(3) -0.015(2) -0.009(2) -0.003(2)
    N10 0.045(3) 0.060(3) 0.070(4) -0.013(3) -0.020(3) -0.017(3)
    N11 0.053(3) 0.029(2) 0.031(3) -0.017(2) -0.011(3) -0.006(2)
    N12 0.119(5) 0.054(3) 0.022(3) -0.010(4) 0.017(4) -0.004(3)
    N13 0.040(3) 0.029(2) 0.050(3) -0.013(2) -0.013(3) -0.010(2)
    N14 0.057(3) 0.031(3) 0.055(4) -0.015(2) -0.010(3) -0.018(3)
    N15 0.035(3) 0.033(2) 0.040(3) -0.015(2) -0.012(2) 0.010(2)
    N16 0.037(4) 0.137(5) 0.052(4) -0.022(4) -0.020(3) -0.007(4)
    N17 0.036(3) 0.034(2) 0.038(3) -0.015(2) -0.010(2) -0.005(2)
    N18 0.060(4) 0.057(3) 0.024(3) -0.023(3) -0.004(3) -0.007(2)
    N19 0.048(3) 0.044(3) 0.048(4) -0.022(2) -0.002(3) -0.021(3)
    N20 0.099(5) 0.033(3) 0.097(5) 0.001(3) -0.055(4) -0.028(3)
    N21 0.028(3) 0.052(3) 0.029(3) -0.014(2) -0.006(2) -0.009(2)
    N22 0.046(4) 0.073(4) 0.088(5) -0.016(3) -0.044(3) -0.003(3)
    N23 0.042(3) 0.037(3) 0.035(3) -0.011(2) -0.010(2) -0.010(2)
    N24 0.048(3) 0.063(3) 0.040(4) -0.012(3) -0.006(3) -0.012(3)
    N25 0.052(3) 0.048(3) 0.049(4) -0.002(3) -0.017(3) -0.026(3)
    N26 0.049(3) 0.066(3) 0.048(4) -0.006(3) -0.005(3) -0.031(3)
    N27 0.054(3) 0.061(3) 0.046(4) -0.009(3) -0.020(3) -0.021(3)
    N28 0.067(4) 0.046(3) 0.041(4) 0.004(3) -0.016(3) -0.006(3)
    N29 0.044(3) 0.058(3) 0.049(4) 0.002(3) -0.017(3) -0.027(3)
    N30 0.047(3) 0.047(3) 0.049(4) -0.011(2) -0.016(3) -0.017(3)
    N31 0.055(3) 0.051(3) 0.036(3) -0.016(3) -0.019(3) -0.006(2)
    N32 0.055(3) 0.044(3) 0.039(3) -0.008(3) -0.018(3) -0.010(2)
    O1 0.064(3) 0.038(2) 0.070(3) 0.0048(19) -0.043(3) -0.012(2)
    O2 0.040(3) 0.154(4) 0.042(3) -0.025(3) 0.001(2) -0.022(3)
    O3 0.079(4) 0.205(5) 0.046(3) 0.028(3) -0.031(3) -0.071(4)
    O4 0.103(4) 0.019(2) 0.229(7) -0.003(2) -0.091(4) -0.009(3)
    O5 0.063(3) 0.089(3) 0.070(3) 0.007(2) -0.042(3) -0.049(3)
    O6 0.079(3) 0.059(2) 0.051(3) 0.025(2) 0.002(3) -0.013(2)
    O7 0.092(4) 0.138(4) 0.071(4) -0.092(3) -0.017(3) 0.003(3)
    O8 0.092(3) 0.033(2) 0.038(3) 0.001(2) -0.022(3) -0.0052(19)
    S1 0.0245(7) 0.0285(7) 0.0213(7) -0.0020(6) -0.0054(6) -0.0080(6)
    S2 0.0324(8) 0.0315(7) 0.0235(8) -0.0044(6) -0.0084(6) -0.0099(6)
    Fe1 0.0341(5) 0.0300(4) 0.0259(5) -0.0140(3) -0.0048(4) -0.0040(3)
    Fe2 0.0347(5) 0.0354(4) 0.0384(5) -0.0168(4) -0.0051(4) -0.0107(4)
_geom_special_details
;
All e.s.d.'s (except the e.s.d. in the dihedral angle between two l.s. planes)
are estimated using the full covariance matrix. The cell e.s.d.'s are taken
into account individually in the estimation of e.s.d.'s in distances, angles
and torsion angles; correlations between e.s.d.'s in cell parameters are only
used when they are defined by crystal symmetry. An approximate (isotropic)
treatment of cell e.s.d.'s is used for estimating e.s.d.'s involving l.s.
planes.
;
loop_
    _geom_bond_atom_site_label_1
    _geom_bond_atom_site_label_2
    _geom_bond_site_symmetry_2
    _geom_bond_distance
    _geom_bond_publ_flag
    C1 C2 . 1.351(6) ?
    C1 N1 . 1.369(6) ?
    C1 H1 . 0.9500 ?
    C2 N2 . 1.349(6) ?
    C2 H2 . 0.9500 ?
    C3 N1 . 1.318(5) ?
    C3 N2 . 1.342(6) ?
    C3 H3 . 0.9500 ?
    C4 C5 . 1.353(7) ?
    C4 N3 . 1.366(6) ?
    C4 H4 . 0.9500 ?
    C5 N4 . 1.375(6) ?
    C5 H5 . 0.9500 ?
    C6 N3 . 1.323(6) ?
    C6 N4 . 1.330(6) ?
    C6 H6 . 0.9500 ?
    C7 N5 . 1.349(6) ?
    C7 C8 . 1.360(8) ?
    C7 H7 . 0.9500 ?
    C8 N6 . 1.344(7) ?
    C8 H8 . 0.9500 ?
    C9 N5 . 1.318(6) ?
    C9 N6 . 1.341(6) ?
    C9 H9 . 0.9500 ?
    C10 C11 . 1.345(6) ?
    C10 N7 . 1.362(6) ?
    C10 H10 . 0.9500 ?
    C11 N8 . 1.349(6) ?
    C11 H11 . 0.9500 ?
    C12 N7 . 1.331(5) ?
    C12 N8 . 1.333(6) ?
    C12 H12 . 0.9500 ?
    C13 C14 . 1.339(7) ?
    C13 N9 . 1.361(6) ?
    C13 H13 . 0.9500 ?
    C14 N10 . 1.361(6) ?
    C14 H14 . 0.9500 ?
    C15 N9 . 1.324(5) ?
    C15 N10 . 1.325(6) ?
    C15 H15 . 0.9500 ?
    C16 C17 . 1.359(8) ?
    C16 N11 . 1.368(6) ?
    C16 H16 . 0.9500 ?
    C17 N12 . 1.317(7) ?
    C17 H17 . 0.9500 ?
    C18 N11 . 1.302(6) ?
    C18 N12 . 1.336(7) ?
    C18 H18 . 0.9500 ?
    C19 C20 . 1.363(6) ?
    C19 N13 . 1.377(6) ?
    C19 H19 . 0.9500 ?
    C20 N14 . 1.344(7) ?
    C20 H20 . 0.9500 ?
    C21 N13 . 1.314(6) ?
    C21 N14 . 1.332(6) ?
    C21 H21 . 0.9500 ?
    C22 N15 . 1.361(6) ?
    C22 C23 . 1.367(7) ?
    C22 H22 . 0.9500 ?
    C23 N16 . 1.344(7) ?
    C23 H23 . 0.9500 ?
    C24 N15 . 1.321(5) ?
    C24 N16 . 1.322(6) ?
    C24 H24 . 0.9500 ?
    C25 C26 . 1.364(7) ?
    C25 N17 . 1.368(6) ?
    C25 H25 . 0.9500 ?
    C26 N18 . 1.355(6) ?
    C26 H26 . 0.9500 ?
    C27 N17 . 1.318(6) ?
    C27 N18 . 1.328(6) ?
    C27 H27 . 0.9500 ?
    C28 C29 . 1.353(6) ?
    C28 N19 . 1.370(7) ?
    C28 H28 . 0.9500 ?
    C29 N20 . 1.347(7) ?
    C29 H29 . 0.9500 ?
    C30 N19 . 1.318(6) ?
    C30 N20 . 1.328(6) ?
    C30 H30 . 0.9500 ?
    C31 C32 . 1.332(7) ?
    C31 N21 . 1.355(5) ?
    C31 H31 . 0.9500 ?
    C32 N22 . 1.353(6) ?
    C32 H32 . 0.9500 ?
    C33 N21 . 1.332(5) ?
    C33 N22 . 1.337(6) ?
    C33 H33 . 0.9500 ?
    C34 C35 . 1.342(7) ?
    C34 N23 . 1.360(6) ?
    C34 H34 . 0.9500 ?
    C35 N24 . 1.345(6) ?
    C35 H35 . 0.9500 ?
    C36 N23 . 1.315(6) ?
    C36 N24 . 1.334(7) ?
    C36 H36 . 0.9500 ?
    C37 C38 . 1.342(6) ?
    C37 N25 . 1.391(6) ?
    C37 H37 . 0.9500 ?
    C38 N26 . 1.352(6) ?
    C38 H38 . 0.9500 ?
    C39 N25 . 1.313(6) ?
    C39 N26 . 1.343(6) ?
    C39 H39 . 0.9500 ?
    C40 C41 . 1.344(7) ?
    C40 N27 . 1.352(6) ?
    C40 H40 . 0.9500 ?
    C41 N28 . 1.379(6) ?
    C41 H41 . 0.9500 ?
    C42 N28 . 1.316(7) ?
    C42 N27 . 1.334(6) ?
    C42 H42 . 0.9500 ?
    C43 C44 . 1.338(6) ?
    C43 N29 . 1.379(6) ?
    C43 H43 . 0.9500 ?
    C44 N30 . 1.352(6) ?
    C44 H44 . 0.9500 ?
    C45 N29 . 1.319(7) ?
    C45 N30 . 1.344(6) ?
    C45 H45 . 0.9500 ?
    C46 C47 . 1.341(7) ?
    C46 N32 . 1.365(6) ?
    C46 H46 . 0.9500 ?
    C47 N31 . 1.350(6) ?
    C47 H47 . 0.9500 ?
    C48 N32 . 1.303(6) ?
    C48 N31 . 1.323(6) ?
    C48 H48 . 0.9500 ?
    N1 Fe1 . 2.218(4) ?
    N2 H49 . 0.8800 ?
    N3 Fe1 . 2.185(4) ?
    N4 H50 . 0.8800 ?
    N5 Fe1 . 2.184(4) ?
    N6 H51 . 0.8800 ?
    N7 Fe1 . 2.215(3) ?
    N8 H52 . 0.8800 ?
    N9 Fe1 . 2.195(4) ?
    N10 H53 . 0.8800 ?
    N11 Fe1 . 2.199(4) ?
    N12 H54 . 0.8800 ?
    N13 Fe2 . 2.189(4) ?
    N14 H55 . 0.8800 ?
    N15 Fe2 . 2.205(4) ?
    N16 H56 . 0.8800 ?
    N17 Fe2 . 2.213(4) ?
    N18 H57 . 0.8800 ?
    N19 Fe2 . 2.211(4) ?
    N20 H58 . 0.8800 ?
    N21 Fe2 . 2.210(4) ?
    N22 H59 . 0.8800 ?
    N23 Fe2 . 2.211(4) ?
    N24 H60 . 0.8800 ?
    N26 H61 . 0.8800 ?
    N27 H62 . 0.8800 ?
    N30 H63 . 0.8800 ?
    N31 H64 . 0.8800 ?
    O1 S1 . 1.460(3) ?
    O2 S1 . 1.433(4) ?
    O3 S1 . 1.431(4) ?
    O4 S1 . 1.422(3) ?
    O5 S2 . 1.454(3) ?
    O6 S2 . 1.454(4) ?
    O7 S2 . 1.421(3) ?
    O8 S2 . 1.446(4) ?
loop_
    _geom_angle_atom_site_label_1
    _geom_angle_atom_site_label_2
    _geom_angle_atom_site_label_3
    _geom_angle_site_symmetry_1
    _geom_angle_site_symmetry_3
    _geom_angle
    _geom_angle_publ_flag
    C2 C1 N1 . . 110.0(5) ?
    C2 C1 H1 . . 125.0 ?
    N1 C1 H1 . . 125.0 ?
    N2 C2 C1 . . 106.3(5) ?
    N2 C2 H2 . . 126.9 ?
    C1 C2 H2 . . 126.9 ?
    N1 C3 N2 . . 111.4(5) ?
    N1 C3 H3 . . 124.3 ?
    N2 C3 H3 . . 124.3 ?
    C5 C4 N3 . . 111.3(5) ?
    C5 C4 H4 . . 124.4 ?
    N3 C4 H4 . . 124.4 ?
    C4 C5 N4 . . 104.5(5) ?
    C4 C5 H5 . . 127.7 ?
    N4 C5 H5 . . 127.7 ?
    N3 C6 N4 . . 111.6(5) ?
    N3 C6 H6 . . 124.2 ?
    N4 C6 H6 . . 124.2 ?
    N5 C7 C8 . . 109.8(5) ?
    N5 C7 H7 . . 125.1 ?
    C8 C7 H7 . . 125.1 ?
    N6 C8 C7 . . 106.0(6) ?
    N6 C8 H8 . . 127.0 ?
    C7 C8 H8 . . 127.0 ?
    N5 C9 N6 . . 110.7(5) ?
    N5 C9 H9 . . 124.7 ?
    N6 C9 H9 . . 124.7 ?
    C11 C10 N7 . . 110.3(5) ?
    C11 C10 H10 . . 124.9 ?
    N7 C10 H10 . . 124.9 ?
    C10 C11 N8 . . 106.1(5) ?
    C10 C11 H11 . . 127.0 ?
    N8 C11 H11 . . 127.0 ?
    N7 C12 N8 . . 110.6(5) ?
    N7 C12 H12 . . 124.7 ?
    N8 C12 H12 . . 124.7 ?
    C14 C13 N9 . . 110.8(5) ?
    C14 C13 H13 . . 124.6 ?
    N9 C13 H13 . . 124.6 ?
    C13 C14 N10 . . 106.3(5) ?
    C13 C14 H14 . . 126.9 ?
    N10 C14 H14 . . 126.8 ?
    N9 C15 N10 . . 112.7(5) ?
    N9 C15 H15 . . 123.7 ?
    N10 C15 H15 . . 123.7 ?
    C17 C16 N11 . . 108.9(6) ?
    C17 C16 H16 . . 125.6 ?
    N11 C16 H16 . . 125.6 ?
    N12 C17 C16 . . 106.8(6) ?
    N12 C17 H17 . . 126.6 ?
    C16 C17 H17 . . 126.6 ?
    N11 C18 N12 . . 111.7(6) ?
    N11 C18 H18 . . 124.2 ?
    N12 C18 H18 . . 124.2 ?
    C20 C19 N13 . . 108.6(5) ?
    C20 C19 H19 . . 125.7 ?
    N13 C19 H19 . . 125.7 ?
    N14 C20 C19 . . 107.1(5) ?
    N14 C20 H20 . . 126.5 ?
    C19 C20 H20 . . 126.5 ?
    N13 C21 N14 . . 112.2(5) ?
    N13 C21 H21 . . 123.9 ?
    N14 C21 H21 . . 123.9 ?
    N15 C22 C23 . . 108.8(5) ?
    N15 C22 H22 . . 125.6 ?
    C23 C22 H22 . . 125.6 ?
    N16 C23 C22 . . 105.9(6) ?
    N16 C23 H23 . . 127.0 ?
    C22 C23 H23 . . 127.0 ?
    N15 C24 N16 . . 110.7(5) ?
    N15 C24 H24 . . 124.7 ?
    N16 C24 H24 . . 124.7 ?
    C26 C25 N17 . . 110.3(5) ?
    C26 C25 H25 . . 124.9 ?
    N17 C25 H25 . . 124.9 ?
    N18 C26 C25 . . 104.9(5) ?
    N18 C26 H26 . . 127.5 ?
    C25 C26 H26 . . 127.5 ?
    N17 C27 N18 . . 111.5(5) ?
    N17 C27 H27 . . 124.2 ?
    N18 C27 H27 . . 124.2 ?
    C29 C28 N19 . . 109.3(6) ?
    C29 C28 H28 . . 125.3 ?
    N19 C28 H28 . . 125.3 ?
    N20 C29 C28 . . 106.6(6) ?
    N20 C29 H29 . . 126.7 ?
    C28 C29 H29 . . 126.7 ?
    N19 C30 N20 . . 111.9(6) ?
    N19 C30 H30 . . 124.0 ?
    N20 C30 H30 . . 124.0 ?
    C32 C31 N21 . . 112.4(5) ?
    C32 C31 H31 . . 123.8 ?
    N21 C31 H31 . . 123.8 ?
    C31 C32 N22 . . 104.1(5) ?
    C31 C32 H32 . . 128.0 ?
    N22 C32 H32 . . 128.0 ?
    N21 C33 N22 . . 109.4(5) ?
    N21 C33 H33 . . 125.3 ?
    N22 C33 H33 . . 125.3 ?
    C35 C34 N23 . . 110.0(5) ?
    C35 C34 H34 . . 125.0 ?
    N23 C34 H34 . . 125.0 ?
    C34 C35 N24 . . 106.6(6) ?
    C34 C35 H35 . . 126.7 ?
    N24 C35 H35 . . 126.7 ?
    N23 C36 N24 . . 111.8(5) ?
    N23 C36 H36 . . 124.1 ?
    N24 C36 H36 . . 124.1 ?
    C38 C37 N25 . . 108.5(5) ?
    C38 C37 H37 . . 125.7 ?
    N25 C37 H37 . . 125.7 ?
    C37 C38 N26 . . 108.6(5) ?
    C37 C38 H38 . . 125.7 ?
    N26 C38 H38 . . 125.7 ?
    N25 C39 N26 . . 113.1(5) ?
    N25 C39 H39 . . 123.4 ?
    N26 C39 H39 . . 123.4 ?
    C41 C40 N27 . . 107.5(5) ?
    C41 C40 H40 . . 126.3 ?
    N27 C40 H40 . . 126.3 ?
    C40 C41 N28 . . 110.2(5) ?
    C40 C41 H41 . . 124.9 ?
    N28 C41 H41 . . 124.9 ?
    N28 C42 N27 . . 114.4(5) ?
    N28 C42 H42 . . 122.8 ?
    N27 C42 H42 . . 122.8 ?
    C44 C43 N29 . . 109.6(5) ?
    C44 C43 H43 . . 125.2 ?
    N29 C43 H43 . . 125.2 ?
    C43 C44 N30 . . 107.2(5) ?
    C43 C44 H44 . . 126.4 ?
    N30 C44 H44 . . 126.4 ?
    N29 C45 N30 . . 111.3(5) ?
    N29 C45 H45 . . 124.3 ?
    N30 C45 H45 . . 124.3 ?
    C47 C46 N32 . . 110.8(5) ?
    C47 C46 H46 . . 124.6 ?
    N32 C46 H46 . . 124.6 ?
    C46 C47 N31 . . 105.0(5) ?
    C46 C47 H47 . . 127.5 ?
    N31 C47 H47 . . 127.5 ?
    N32 C48 N31 . . 111.9(5) ?
    N32 C48 H48 . . 124.1 ?
    N31 C48 H48 . . 124.1 ?
    C3 N1 C1 . . 104.8(4) ?
    C3 N1 Fe1 . . 125.1(4) ?
    C1 N1 Fe1 . . 128.3(3) ?
    C3 N2 C2 . . 107.4(4) ?
    C3 N2 H49 . . 126.3 ?
    C2 N2 H49 . . 126.3 ?
    C6 N3 C4 . . 104.6(4) ?
    C6 N3 Fe1 . . 127.4(4) ?
    C4 N3 Fe1 . . 127.8(3) ?
    C6 N4 C5 . . 108.1(5) ?
    C6 N4 H50 . . 126.0 ?
    C5 N4 H50 . . 126.0 ?
    C9 N5 C7 . . 105.8(5) ?
    C9 N5 Fe1 . . 125.4(4) ?
    C7 N5 Fe1 . . 127.8(4) ?
    C9 N6 C8 . . 107.7(5) ?
    C9 N6 H51 . . 126.1 ?
    C8 N6 H51 . . 126.1 ?
    C12 N7 C10 . . 105.0(4) ?
    C12 N7 Fe1 . . 126.7(4) ?
    C10 N7 Fe1 . . 128.3(3) ?
    C12 N8 C11 . . 108.2(4) ?
    C12 N8 H52 . . 125.9 ?
    C11 N8 H52 . . 125.9 ?
    C15 N9 C13 . . 103.7(4) ?
    C15 N9 Fe1 . . 125.9(4) ?
    C13 N9 Fe1 . . 130.4(3) ?
    C15 N10 C14 . . 106.4(5) ?
    C15 N10 H53 . . 126.8 ?
    C14 N10 H53 . . 126.8 ?
    C18 N11 C16 . . 104.8(5) ?
    C18 N11 Fe1 . . 127.6(4) ?
    C16 N11 Fe1 . . 127.5(4) ?
    C17 N12 C18 . . 107.7(6) ?
    C17 N12 H54 . . 126.1 ?
    C18 N12 H54 . . 126.1 ?
    C21 N13 C19 . . 105.0(4) ?
    C21 N13 Fe2 . . 127.7(4) ?
    C19 N13 Fe2 . . 127.1(3) ?
    C21 N14 C20 . . 107.0(4) ?
    C21 N14 H55 . . 126.5 ?
    C20 N14 H55 . . 126.5 ?
    C24 N15 C22 . . 106.0(4) ?
    C24 N15 Fe2 . . 125.6(4) ?
    C22 N15 Fe2 . . 128.2(3) ?
    C24 N16 C23 . . 108.7(5) ?
    C24 N16 H56 . . 125.7 ?
    C23 N16 H56 . . 125.7 ?
    C27 N17 C25 . . 104.8(5) ?
    C27 N17 Fe2 . . 127.4(4) ?
    C25 N17 Fe2 . . 127.8(4) ?
    C27 N18 C26 . . 108.5(5) ?
    C27 N18 H57 . . 125.8 ?
    C26 N18 H57 . . 125.8 ?
    C30 N19 C28 . . 104.8(4) ?
    C30 N19 Fe2 . . 125.8(4) ?
    C28 N19 Fe2 . . 129.2(4) ?
    C30 N20 C29 . . 107.3(5) ?
    C30 N20 H58 . . 126.3 ?
    C29 N20 H58 . . 126.3 ?
    C33 N21 C31 . . 104.5(4) ?
    C33 N21 Fe2 . . 126.1(4) ?
    C31 N21 Fe2 . . 127.8(3) ?
    C33 N22 C32 . . 109.6(5) ?
    C33 N22 H59 . . 125.2 ?
    C32 N22 H59 . . 125.2 ?
    C36 N23 C34 . . 104.6(5) ?
    C36 N23 Fe2 . . 126.5(4) ?
    C34 N23 Fe2 . . 128.3(4) ?
    C36 N24 C35 . . 106.9(5) ?
    C36 N24 H60 . . 126.6 ?
    C35 N24 H60 . . 126.6 ?
    C39 N25 C37 . . 104.4(5) ?
    C39 N26 C38 . . 105.3(5) ?
    C39 N26 H61 . . 127.3 ?
    C38 N26 H61 . . 127.3 ?
    C42 N27 C40 . . 105.2(5) ?
    C42 N27 H62 . . 127.4 ?
    C40 N27 H62 . . 127.4 ?
    C42 N28 C41 . . 102.7(5) ?
    C45 N29 C43 . . 104.9(4) ?
    C45 N30 C44 . . 107.0(5) ?
    C45 N30 H63 . . 126.5 ?
    C44 N30 H63 . . 126.5 ?
    C48 N31 C47 . . 108.0(5) ?
    C48 N31 H64 . . 126.0 ?
    C47 N31 H64 . . 126.0 ?
    C48 N32 C46 . . 104.3(5) ?
    O4 S1 O3 . . 112.3(3) ?
    O4 S1 O2 . . 109.2(3) ?
    O3 S1 O2 . . 106.9(3) ?
    O4 S1 O1 . . 105.9(2) ?
    O3 S1 O1 . . 111.7(2) ?
    O2 S1 O1 . . 110.9(2) ?
    O7 S2 O8 . . 110.4(3) ?
    O7 S2 O5 . . 108.7(3) ?
    O8 S2 O5 . . 109.9(2) ?
    O7 S2 O6 . . 109.2(3) ?
    O8 S2 O6 . . 108.1(2) ?
    O5 S2 O6 . . 110.5(2) ?
    N5 Fe1 N3 . . 91.34(16) ?
    N5 Fe1 N9 . . 89.46(16) ?
    N3 Fe1 N9 . . 179.19(16) ?
    N5 Fe1 N11 . . 177.69(15) ?
    N3 Fe1 N11 . . 89.94(16) ?
    N9 Fe1 N11 . . 89.25(16) ?
    N5 Fe1 N7 . . 91.76(15) ?
    N3 Fe1 N7 . . 89.64(15) ?
    N9 Fe1 N7 . . 90.47(14) ?
    N11 Fe1 N7 . . 90.17(14) ?
    N5 Fe1 N1 . . 89.24(15) ?
    N3 Fe1 N1 . . 91.41(15) ?
    N9 Fe1 N1 . . 88.46(15) ?
    N11 Fe1 N1 . . 88.80(14) ?
    N7 Fe1 N1 . . 178.53(15) ?
    N13 Fe2 N15 . . 88.93(15) ?
    N13 Fe2 N21 . . 89.99(15) ?
    N15 Fe2 N21 . . 177.53(15) ?
    N13 Fe2 N19 . . 178.24(18) ?
    N15 Fe2 N19 . . 91.41(16) ?
    N21 Fe2 N19 . . 89.74(15) ?
    N13 Fe2 N23 . . 91.88(15) ?
    N15 Fe2 N23 . . 88.94(15) ?
    N21 Fe2 N23 . . 88.88(16) ?
    N19 Fe2 N23 . . 89.85(16) ?
    N13 Fe2 N17 . . 89.60(15) ?
    N15 Fe2 N17 . . 89.37(16) ?
    N21 Fe2 N17 . . 92.84(15) ?
    N19 Fe2 N17 . . 88.68(16) ?
    N23 Fe2 N17 . . 177.73(16) ?
loop_
    _geom_hbond_atom_site_label_D
    _geom_hbond_atom_site_label_H
    _geom_hbond_atom_site_label_A
    _geom_hbond_site_symmetry_A
    _geom_hbond_distance_DH
    _geom_hbond_distance_HA
    _geom_hbond_distance_DA
    _geom_hbond_angle_DHA
    N2 H49 O4 . 0.88 1.84 2.679(5) 160
    N4 H50 O5 . 0.88 1.89 2.762(5) 170
    N6 H51 O3 2_765 0.88 2.09 2.949(7) 163
    N8 H52 O1 1_565 0.88 1.94 2.822(5) 176
    N10 H53 O7 1_655 0.88 1.85 2.711(6) 166
    N12 H54 O7 2_666 0.88 2.10 2.867(7) 145
    N12 H54 O5 2_666 0.88 2.61 3.434(7) 157
    N14 H55 O8 1_545 0.88 1.85 2.716(5) 167
    N16 H56 O1 1_455 0.88 2.22 3.074(6) 163
    N16 H56 O4 1_455 0.88 2.26 2.942(6) 135
    N18 H57 O6 2_665 0.88 2.07 2.937(6) 169
    N18 H57 O8 2_665 0.88 2.47 3.100(6) 129
    N20 H58 O6 . 0.88 2.21 3.071(6) 166
    N20 H58 O7 . 0.88 2.45 3.120(6) 133
    N22 H59 O2 . 0.88 2.18 2.939(6) 144
    N22 H59 O3 . 0.88 2.37 3.186(6) 155
    N24 H60 O2 2_656 0.88 1.84 2.710(6) 168
    N26 H61 N29 . 0.88 1.95 2.825(6) 177
    N27 H62 N25 . 0.88 2.04 2.875(6) 158
    N30 H63 N32 1_554 0.88 2.02 2.869(6) 160
    N31 H64 N28 . 0.88 1.92 2.800(6) 174
data_global
_journal_date_recd_electronic     2011-08-25
_journal_date_accepted     2011-10-18
_journal_name_full     'Acta Crystallographica, Section E'
_journal_year     2011
_journal_volume     67
_journal_issue     11
_journal_page_first     m1600
_journal_page_last     m1601
_journal_paper_category     QM
_journal_coeditor_code     GK2405
_publ_contact_author_name     'Dr Sergiu Shova'
_publ_contact_author_address
;
Institute of Applied Physics of the Academy of Science of Moldova
5 Academiei Street, Chisinau MD-2028, Republic of Moldova
;
_publ_contact_author_email     shova@usm.md
_publ_contact_author_fax     '37322738149'
_publ_contact_author_phone     '37322577542'
_publ_section_title
;
Hexakis(1<i>H</i>-imidazole-\k<i>N</i>^3^)iron(II) sulfate--1<i>H</i>-imidazole
(1/2)
;
loop_
    _publ_author_name
    _publ_author_address
    'Alexandra Nistor'
;
Institute of Macromolecular Chemistry `Petru Poni'
Inorganic Polymers Department
41A Grigore Ghica Voda Alley, Iasi-700487, Romania
;
    'Sergiu Shova'
;
Institute of Applied Physics of the Academy of Science of Moldova
5 Academiei Street, Chisinau MD-2028, Republic of Moldova
;
    'Maria Cazacu'
;
Institute of Macromolecular Chemistry `Petru Poni'
Inorganic Polymers Department
41A Grigore Ghica Voda Alley, Iasi-700487, Romania
;
    'Alina Lazar'
;
Institute of Macromolecular Chemistry `Petru Poni'
Inorganic Polymers Department
41A Grigore Ghica Voda Alley, Iasi-700487, Romania
;
