# Supplementary material for: Hexa­kis­(1H-imidazole-κN 3)iron(II) sulfate–1H-imidazole (1/2)
Source: Acta Crystallogr Sect E Struct Rep Online. 2011 Oct 29;67(Pt 11):m1600–1. doi: 10.1107/S1600536811043169 (PMC3247524; doi:10.1107/S1600536811043169)
Supplement: Supplementary file 2 [file e-67-m1600-Isup3.hkl]

# 
# h,k,l, Fc-squared, Fo-squared, sigma(Fo-squared) and status flag 
# 
data_I
_shelx_title ' new' 
_shelx_refln_list_code          4 
_shelx_F_calc_maximum      462.42 
_exptl_crystal_F_000      1448.00 
_reflns_d_resolution_high  0.8409 
 
loop_ 
 _symmetry_equiv_pos_as_xyz 
 'x, y, z' 
 '-x, -y, -z' 
 
_cell_length_a    15.4091 
_cell_length_b    15.4436 
_cell_length_c    15.9883 
_cell_angle_alpha  69.813 
_cell_angle_beta   69.949 
_cell_angle_gamma  73.214 
 
_shelx_F_squared_multiplier     1.000 
 
loop_ 
 _refln_index_h 
 _refln_index_k 
 _refln_index_l 
 _refln_F_squared_calc 
 _refln_F_squared_meas 
 _refln_F_squared_sigma 
 _refln_observed_status 
   2   0   0        6.04      110.83     27.09 o 
   3   0   0       30.73       24.28     10.90 o 
   4   0   0   212810.53   208760.42   1031.89 o 
   5   0   0       92.01       69.98     27.49 o 
   6   0   0     2879.73     2706.48    145.90 o 
   7   0   0      122.33      135.19     29.46 o 
   8   0   0     9664.00     9365.98    318.42 o 
   9   0   0      198.37      174.52     59.30 o 
  10   0   0     1660.21     1869.32    201.22 o 
  11   0   0      314.54      391.42    208.80 o 
  12   0   0     3346.85     3329.74    522.11 o 
  13   0   0      134.66       44.47     89.16 o 
  14   0   0       60.88       47.40     23.93 o 
  15   0   0       80.99       47.18     62.75 o 
  16   0   0      677.21      741.07    307.44 o 
 -16   1   0       36.01       69.52    120.31 o 
 -15   1   0      163.06        0.00    157.79 o 
 -14   1   0      203.61      218.06    150.56 o 
 -13   1   0       31.05        0.00     98.42 o 
 -12   1   0        2.25        0.00    148.08 o 
 -11   1   0      210.56      146.05     81.26 o 
 -10   1   0       32.34        0.00     96.39 o 
  -9   1   0      677.70      662.54    113.80 o 
  -8   1   0       12.66       23.00     34.00 o 
  -7   1   0     6680.81     6988.36    240.95 o 
  -6   1   0       82.13       66.27     22.59 o 
  -5   1   0       65.22       28.05     14.11 o 
  -4   1   0      101.37       66.22     34.35 o 
  -3   1   0    13378.61    12780.43    175.20 o 
  -2   1   0        1.32       10.84     19.41 o 
   3   1   0       38.49       19.65     14.95 o 
   4   1   0      674.59      663.34     53.04 o 
   5   1   0        9.78      160.51     30.64 o 
   6   1   0       44.94       24.42     21.63 o 
   7   1   0     2398.55     2376.33    154.11 o 
   8   1   0       99.89       82.02     37.73 o 
   9   1   0      319.82      619.08    122.59 o 
  10   1   0        6.59       21.43     27.17 o 
  11   1   0      696.53      734.37    143.90 o 
  12   1   0      659.55      828.65    278.78 o 
  13   1   0      484.25      560.49    216.70 o 
  14   1   0      265.55      221.67    128.89 o 
  15   1   0       33.59        8.80    100.22 o 
  16   1   0      248.43      291.87    186.00 o 
  17   1   0       19.98       97.74    124.38 o 
 -16   2   0       13.95       41.08     87.58 o 
 -15   2   0      105.68       74.27    115.35 o 
 -14   2   0     2489.11     2140.82    487.80 o 
 -13   2   0      812.26      754.16    259.82 o 
 -12   2   0        0.36       83.29     96.84 o 
 -11   2   0       42.89       77.65     86.68 o 
 -10   2   0     9133.90    10524.88    355.73 o 
  -9   2   0       79.26       60.59     83.75 o 
  -8   2   0       16.27       27.19     25.73 o 
  -7   2   0      241.34      278.56     59.45 o 
  -6   2   0    20733.24    21346.12    644.01 o 
  -5   2   0      117.81      118.27     30.34 o 
  -4   2   0     1287.69     1271.78     74.79 o 
  -3   2   0       32.82       65.84     24.91 o 
  -2   2   0    13723.25    14118.65    340.16 o 
  -1   2   0      336.96      316.92     60.04 o 
   0   2   0      184.80      165.69     33.18 o 
   1   2   0      130.00      129.79     28.67 o 
   2   2   0    26113.60    27982.94    280.61 o 
   3   2   0      784.34      795.17     54.91 o 
   4   2   0      463.00      416.02     45.78 o 
   5   2   0      741.21      680.74     56.48 o 
   6   2   0    17140.57    17598.93    411.76 o 
   7   2   0       16.81        0.00     10.73 o 
   8   2   0      793.10      905.38    130.99 o 
   9   2   0       32.32        0.00     26.33 o 
  10   2   0     5829.74     5881.95    386.98 o 
  11   2   0      368.30      564.48    129.85 o 
  12   2   0      172.90      170.85     62.75 o 
  13   2   0        6.28      100.68    145.14 o 
  14   2   0     2630.13     3221.84    578.09 o 
  15   2   0       44.65        0.00    129.79 o 
  16   2   0        4.34        0.00     86.00 o 
  17   2   0      110.93      140.40    110.61 o 
 -16   3   0       24.73      110.83     88.94 o 
 -15   3   0      127.12      258.46    198.87 o 
 -14   3   0        1.94       60.95     79.46 o 
 -13   3   0      293.17      586.67    259.36 o 
 -12   3   0       47.78       42.21     53.50 o 
 -11   3   0     1039.80     1062.29    305.19 o 
 -10   3   0       67.72       67.57     28.67 o 
  -9   3   0       31.73       21.32     27.89 o 
  -8   3   0       55.55       37.24     25.17 o 
  -7   3   0     2454.69     2565.07    158.04 o 
  -6   3   0      128.67      134.26     30.46 o 
  -5   3   0      736.36      868.16    175.84 o 
  -4   3   0      428.90      518.72     89.86 o 
  -3   3   0        2.46        0.00     19.20 o 
  -2   3   0      129.18      124.89     37.21 o 
  -1   3   0   173046.56   174524.83   1037.65 o 
   0   3   0      243.23      232.00     21.81 o 
   1   3   0      497.28      381.72     30.07 o 
   2   3   0      297.53      293.07     29.90 o 
   3   3   0   177522.23   182089.53    985.62 o 
   4   3   0      343.12      271.74     36.27 o 
   5   3   0      267.40      228.90     39.51 o 
   6   3   0     1153.86     1120.10    106.22 o 
   7   3   0     1190.33     1110.08    137.66 o 
   8   3   0      431.99      501.61    100.33 o 
   9   3   0      506.20      452.67    102.64 o 
  10   3   0      636.10      744.39    140.39 o 
  11   3   0      169.18      192.17     70.44 o 
  12   3   0        0.09       19.51     37.20 o 
  13   3   0       25.09      123.25    154.85 o 
  14   3   0       11.97      166.59    180.81 o 
  15   3   0      135.15      379.00    234.31 o 
  16   3   0        1.62        0.00     92.78 o 
  17   3   0        2.98        0.00    188.48 o 
 -15   4   0      276.66      230.70    211.51 o 
 -14   4   0       42.86        0.00    117.38 o 
 -13   4   0       38.91      110.16    157.79 o 
 -12   4   0     2843.39     2829.53    529.79 o 
 -11   4   0      757.39      729.56    241.08 o 
 -10   4   0      701.07      585.09    215.35 o 
  -9   4   0      128.32      168.85    132.50 o 
  -8   4   0     4665.26     4762.68    548.52 o 
  -7   4   0       13.82       12.42     16.70 o 
  -6   4   0      793.37      857.77    200.00 o 
  -5   4   0       14.29       41.99     65.01 o 
  -4   4   0     2783.69     2472.20    201.88 o 
  -3   4   0       22.93       32.68     46.16 o 
  -2   4   0       71.24       73.26     17.64 o 
  -1   4   0      387.84      404.28     34.54 o 
   0   4   0    17662.99    17776.70    239.51 o 
   1   4   0       34.59       42.82     12.59 o 
   2   4   0      240.32      197.08     26.57 o 
   3   4   0     1727.59     1656.88     87.67 o 
   4   4   0    61961.54    62221.14    600.68 o 
   5   4   0      306.81      275.31     52.08 o 
   6   4   0     1612.37     1560.29    158.91 o 
   7   4   0      612.94      561.12     80.14 o 
   8   4   0    14172.80    12758.27    529.05 o 
   9   4   0      180.40      149.85     56.24 o 
  10   4   0      672.13      760.58    145.09 o 
  11   4   0      520.25      684.41    149.33 o 
  12   4   0      622.06      561.94    135.85 o 
  13   4   0       20.31       50.45     30.12 o 
  14   4   0       40.03      106.77    111.06 o 
  15   4   0      590.56      618.27    269.97 o 
  16   4   0      163.03      134.76    174.04 o 
  17   4   0       36.41        0.00    154.63 o 
 -15   5   0       14.01        0.00     36.34 o 
 -14   5   0       47.81      219.41    155.08 o 
 -13   5   0        3.32        0.00    100.45 o 
 -12   5   0      117.68      246.27    176.52 o 
 -11   5   0       47.81      132.28    127.76 o 
 -10   5   0       46.86      124.83    109.25 o 
  -9   5   0       27.64       12.19     70.88 o 
  -8   5   0       57.06      119.64     87.13 o 
  -7   5   0      430.82      658.68    206.77 o 
  -6   5   0       75.92      146.72    102.48 o 
  -5   5   0        4.92       18.06     50.79 o 
  -4   5   0      290.01      227.08    101.13 o 
  -3   5   0      367.59      440.01     83.55 o 
  -2   5   0      336.37      335.26     40.79 o 
  -1   5   0        0.55        4.40     10.72 o 
   0   5   0        2.95        8.21     10.66 o 
   1   5   0     1105.67     1365.11     73.82 o 
   2   5   0      200.69      228.88     30.15 o 
   3   5   0      460.21      524.67     51.06 o 
   4   5   0     1219.76     1122.97     92.57 o 
   5   5   0     8194.57     8601.51    283.92 o 
   6   5   0       13.58       14.54     12.11 o 
   7   5   0       13.59        2.37     19.30 o 
   8   5   0     1112.32     1157.61    126.38 o 
   9   5   0      608.23      661.12    126.00 o 
  10   5   0      164.82      177.06     67.62 o 
  11   5   0      301.69      331.79    100.09 o 
  12   5   0       17.00       16.82     17.15 o 
  13   5   0        7.31       44.37     65.01 o 
  14   5   0       92.79      219.41    193.45 o 
  15   5   0       75.53      289.61    201.35 o 
  16   5   0       16.82      114.45    121.67 o 
  17   5   0       10.97       99.10    168.62 o 
 -14   6   0      312.94      215.57    177.42 o 
 -13   6   0       73.65      104.96    143.56 o 
 -12   6   0       34.37      156.21    146.72 o 
 -11   6   0       21.39      115.57     95.71 o 
 -10   6   0     1677.23     2224.12    437.69 o 
  -9   6   0      351.73      540.62    210.38 o 
  -8   6   0      513.60      534.75    195.48 o 
  -7   6   0      139.53      161.40    112.86 o 
  -6   6   0     3490.13     4019.12    457.10 o 
  -5   6   0      136.31      206.32    100.90 o 
  -4   6   0      119.24      198.42     90.29 o 
  -3   6   0        4.02        7.83      9.24 o 
  -2   6   0      657.03      579.23     60.53 o 
  -1   6   0        6.91       17.00     17.36 o 
   0   6   0      132.22      147.10     22.79 o 
   1   6   0      240.93      239.03     32.42 o 
   2   6   0    15449.53    15491.38    276.10 o 
   3   6   0       58.38       35.69     20.22 o 
   4   6   0        7.17        7.67     13.85 o 
   5   6   0     1196.12     1170.73    107.61 o 
   6   6   0     4692.00     4390.50    280.74 o 
   7   6   0      224.13      168.22     57.04 o 
   8   6   0        7.40       55.55     41.38 o 
   9   6   0     2082.57     2192.60    236.05 o 
  10   6   0     2068.46     2147.41    249.67 o 
  11   6   0       13.54       10.45     32.39 o 
  12   6   0       16.95       33.99     31.94 o 
  13   6   0      100.12       51.50     36.41 o 
  14   6   0     2123.87     2190.83    312.57 o 
  15   6   0        0.14       89.16    117.61 o 
  16   6   0        4.55       65.24    115.57 o 
 -14   7   0       20.37        0.00    114.90 o 
 -13   7   0       97.88      139.05    151.69 o 
 -12   7   0      257.46      418.73    212.19 o 
 -11   7   0      839.41      937.46    300.45 o 
 -10   7   0      220.85      361.39    178.55 o 
  -9   7   0      459.85      786.89    254.17 o 
  -8   7   0       83.32       13.77     34.76 o 
  -7   7   0     2414.39     2377.16    374.71 o 
  -6   7   0      312.09      496.38    181.94 o 
  -5   7   0        5.00       47.18     76.30 o 
  -4   7   0       81.53       98.19     54.85 o 
  -3   7   0      972.82      984.86     92.61 o 
  -2   7   0       38.78       41.99     18.04 o 
  -1   7   0      244.29      350.63     43.11 o 
   0   7   0      121.28      128.42     27.90 o 
   1   7   0      578.22      575.60     57.51 o 
   2   7   0       41.36       33.08     10.34 o 
   3   7   0       16.40        9.29     12.03 o 
   4   7   0      403.55      376.45     57.03 o 
   5   7   0        2.81        0.16      9.53 o 
   6   7   0      465.74      365.86     80.20 o 
   7   7   0     3746.12     3902.87    289.09 o 
   8   7   0       87.56       69.71     40.74 o 
   9   7   0      135.06      121.42     44.29 o 
  10   7   0       84.54       92.89     45.26 o 
  11   7   0        8.52        0.00     52.35 o 
  12   7   0        0.17        8.40     48.16 o 
  13   7   0      114.38       74.29     53.84 o 
  14   7   0      169.39      247.84    111.65 o 
  15   7   0     1096.77     1336.32    368.62 o 
  16   7   0       24.27       41.31     70.65 o 
 -13   8   0       20.09      114.90    166.14 o 
 -12   8   0      568.10      574.26    253.27 o 
 -11   8   0        7.81       27.09     71.10 o 
 -10   8   0        2.99      105.64    106.09 o 
  -9   8   0        2.65        6.55     18.96 o 
  -8   8   0     1763.69     1984.17    374.94 o 
  -7   8   0       70.03      140.63    110.83 o 
  -6   8   0      429.89      509.92    169.07 o 
  -5   8   0      331.36      261.40    115.80 o 
  -4   8   0     7722.79     8144.11    584.41 o 
  -3   8   0       48.91       54.71     16.41 o 
  -2   8   0      468.28      515.29     68.39 o 
  -1   8   0      184.04      197.91     32.51 o 
   0   8   0     4646.12     4532.75    169.48 o 
   1   8   0       19.55       20.87     13.31 o 
   2   8   0       19.23       50.55     19.22 o 
   3   8   0       38.78       27.14     17.81 o 
   4   8   0    19079.64    19316.60    431.37 o 
   5   8   0        1.99        3.90     16.91 o 
   6   8   0        9.22       59.61     42.62 o 
   7   8   0     1250.37     1246.83    165.00 o 
   8   8   0    22126.75    22868.93    756.19 o 
   9   8   0       28.24       45.18     35.20 o 
  10   8   0        6.54        0.00     60.52 o 
  11   8   0     1011.49     1254.88    205.76 o 
  12   8   0     3514.35     3232.25    350.19 o 
  13   8   0      424.42      340.80    119.41 o 
  14   8   0      195.94      244.61     95.70 o 
  15   8   0      114.56      292.32    192.55 o 
  16   8   0     1191.79     1256.19    378.32 o 
 -12   9   0        0.63       29.57     72.01 o 
 -11   9   0       69.19      215.80    174.04 o 
 -10   9   0       11.71       91.19     90.74 o 
  -9   9   0      286.98      341.08    170.88 o 
  -8   9   0      111.03       88.03    106.32 o 
  -7   9   0       25.56       16.93     41.08 o 
  -6   9   0      148.03      118.73     83.52 o 
  -5   9   0     1948.51     1908.10    307.22 o 
  -4   9   0       25.20        0.00     82.17 o 
  -3   9   0     1086.55      849.83    105.31 o 
  -2   9   0        1.82       18.02     20.99 o 
  -1   9   0     3489.26     3498.02    157.84 o 
   0   9   0      129.29      221.02     43.41 o 
   1   9   0    13197.99    13683.34    355.95 o 
   2   9   0       98.36      146.61     35.98 o 
   3   9   0     1334.65     1173.56     90.95 o 
   4   9   0       11.40        0.00     10.00 o 
   5   9   0     4739.56     4769.61    298.43 o 
   6   9   0        0.16       14.46     20.47 o 
   7   9   0      499.53      483.25    106.03 o 
   8   9   0      341.12      392.17    101.53 o 
   9   9   0     2484.20     2164.85    248.64 o 
  10   9   0       51.69       70.02     91.08 o 
  11   9   0      277.57      152.55     51.66 o 
  12   9   0       27.01       85.72     40.35 o 
  13   9   0      437.98      473.57    144.06 o 
  14   9   0      107.76      209.86     91.44 o 
  15   9   0        3.42       14.90     80.81 o 
  16   9   0        2.13       31.15     61.17 o 
 -11  10   0        0.44       22.12     38.15 o 
 -10  10   0     2123.75     1955.27    416.47 o 
  -9  10   0       95.78      181.71    120.31 o 
  -8  10   0      186.68      230.02    126.86 o 
  -7  10   0        2.55        0.00     61.17 o 
  -6  10   0     5218.57     5356.35    565.45 o 
  -5  10   0      138.91      208.80    104.96 o 
  -4  10   0      162.60      196.16    115.35 o 
  -3  10   0      125.47      155.62     54.55 o 
  -2  10   0    10887.50    11503.78    336.63 o 
  -1  10   0       75.54       77.65     37.13 o 
   0  10   0       55.78        8.35     25.06 o 
   1  10   0      339.71      383.43     62.90 o 
   2  10   0     9016.02     9533.12    313.01 o 
   3  10   0      147.16      137.81     33.64 o 
   4  10   0      283.55      412.37     65.70 o 
   5  10   0      382.62      376.94     87.37 o 
   6  10   0    11763.86    12426.57    526.72 o 
   7  10   0      583.18      484.58    109.21 o 
   8  10   0      174.45      244.70     82.80 o 
   9  10   0      360.46      400.18    109.04 o 
  10  10   0    11961.90    12974.51    655.55 o 
  11  10   0       19.36        9.50     50.10 o 
  12  10   0       23.29       21.47     35.57 o 
  13  10   0      175.53      162.20     62.61 o 
  14  10   0     1856.82     1961.59    419.86 o 
  15  10   0        5.59        0.00     75.85 o 
 -10  11   0        1.66      158.01    120.09 o 
  -9  11   0      341.91      377.87    176.30 o 
  -8  11   0      205.00      230.24    129.57 o 
  -7  11   0      729.85      774.71    223.47 o 
  -6  11   0        0.03        0.00    110.61 o 
  -5  11   0      238.56      125.96     92.10 o 
  -4  11   0       81.72      165.46     90.97 o 
  -3  11   0     2837.14     2945.78    361.85 o 
  -2  11   0      174.55      118.53     50.81 o 
  -1  11   0      434.79      389.84    107.90 o 
   0  11   0        1.22        0.00     46.95 o 
   1  11   0     1454.05     1432.03    190.29 o 
   2  11   0       12.34        5.45     12.79 o 
   3  11   0     1196.62     1118.86    140.31 o 
   4  11   0        1.30        0.00     13.54 o 
   5  11   0      403.69      317.89     80.78 o 
   6  11   0       42.89       49.71     35.12 o 
   7  11   0       54.91        4.73     29.02 o 
   8  11   0      183.35      143.48     56.26 o 
   9  11   0      731.09      844.99    164.24 o 
  10  11   0      152.22      186.22     63.74 o 
  11  11   0      268.72      259.49     83.86 o 
  12  11   0        6.42        0.00     53.01 o 
  13  11   0      198.05      149.42     67.44 o 
  14  11   0      353.04      514.89    211.28 o 
  15  11   0      429.64      573.35    235.89 o 
  -9  12   0        1.50        0.00     85.33 o 
  -8  12   0     1761.88     1371.54    318.73 o 
  -7  12   0        2.89        0.00     51.92 o 
  -6  12   0       32.54       81.71    110.16 o 
  -5  12   0       12.90       69.07     81.04 o 
  -4  12   0     7172.67     7096.27    606.54 o 
  -3  12   0        1.87        3.84     46.50 o 
  -2  12   0      474.25      429.79    125.51 o 
  -1  12   0      522.83      612.41    133.41 o 
   0  12   0     3285.84     3631.77    330.02 o 
   1  12   0       39.60       51.24     31.83 o 
   2  12   0       61.97       36.12     41.76 o 
   3  12   0       38.59       37.47     25.90 o 
   4  12   0     1857.71     2140.73    209.58 o 
   5  12   0      217.06      239.74     71.05 o 
   6  12   0      248.31      375.29     96.05 o 
   7  12   0        4.45       22.61     29.80 o 
   8  12   0     2643.18     3010.71    298.83 o 
   9  12   0       71.78       61.01     46.85 o 
  10  12   0       70.05      118.24     58.26 o 
  11  12   0      107.36       49.59     56.15 o 
  12  12   0     1029.83     1073.98    208.87 o 
  13  12   0       40.76       41.53     67.27 o 
  14  12   0       27.65        4.74     26.18 o 
  -7  13   0        3.51       44.92     68.40 o 
  -6  13   0       37.73       93.23    102.26 o 
  -5  13   0      117.04       63.43     37.02 o 
  -4  13   0       69.13       44.69     23.70 o 
  -3  13   0       89.40       39.50     16.70 o 
   3  13   0       95.35       95.26     51.01 o 
   4  13   0       89.44      167.51     59.33 o 
   5  13   0       94.56       83.46     45.75 o 
   6  13   0      304.04      240.10     77.62 o 
   7  13   0       20.53       80.45     46.81 o 
   8  13   0      176.75      231.67     84.38 o 
   9  13   0       85.61       66.65     33.52 o 
  10  13   0       19.58       42.45     55.62 o 
  11  13   0       55.16        0.00     58.92 o 
  12  13   0       50.81        0.00     72.01 o 
  13  13   0       25.23       22.12     80.59 o 
   7  14   0        0.20       34.31     25.28 o 
   8  14   0        5.08        0.00    103.84 o 
   9  14   0        0.35        0.00     41.08 o 
  12  14   0       29.37        0.00    118.96 o 
 -12 -13   1      651.48      696.38    232.50 o 
 -11 -13   1      136.65      281.71    147.85 o 
 -10 -13   1       41.77       56.88     90.52 o 
  -9 -13   1        0.42       82.84     82.84 o 
  -8 -13   1      244.09      208.12     98.87 o 
  -7 -13   1        3.15       22.35      8.58 o 
  -6 -13   1       36.47       70.88     65.69 o 
  -5 -13   1        7.04        0.00     42.44 o 
  -4 -13   1       47.69       15.12     26.41 o 
  -3 -13   1      669.52      562.07    141.98 o 
  -2 -13   1       41.66      144.02     77.20 o 
  -1 -13   1       47.67       65.69     53.27 o 
   0 -13   1       46.12       77.65     52.82 o 
   1 -13   1        2.67        0.00     61.17 o 
   4 -13   1        5.23        0.00     70.43 o 
   5 -13   1       38.06        0.00     24.83 o 
   6 -13   1       26.34       33.41     60.72 o 
   7 -13   1       24.03      136.79     95.94 o 
   8 -13   1       59.03      121.44    131.83 o 
 -13 -12   1       19.71        0.00    112.19 o 
 -12 -12   1      111.85        0.00     96.84 o 
 -11 -12   1       22.96       43.57     50.79 o 
 -10 -12   1     1329.45     1572.66    319.63 o 
  -9 -12   1      130.99      106.32     80.59 o 
  -8 -12   1       35.52       36.34     46.50 o 
  -7 -12   1      319.05      265.68    118.28 o 
  -6 -12   1     3636.15     4208.51    429.34 o 
  -5 -12   1      944.44     1078.99    202.71 o 
  -4 -12   1       59.72       92.55     50.34 o 
  -3 -12   1      243.09      178.55     62.30 o 
  -2 -12   1     5617.47     5853.63    451.46 o 
  -1 -12   1      380.14      347.40    107.67 o 
   0 -12   1       95.28       79.68     51.24 o 
   1 -12   1      215.58      199.09     64.56 o 
   2 -12   1     1911.86     2143.53    293.45 o 
   3 -12   1      518.39      557.43    111.24 o 
   4 -12   1        0.67       46.50     55.30 o 
   5 -12   1       10.54       63.20     54.40 o 
   6 -12   1      563.79      734.98    218.73 o 
   7 -12   1      375.42      422.79    185.32 o 
   8 -12   1       18.48      121.22    111.51 o 
   9 -12   1       33.33       30.47     14.45 o 
 -14 -11   1      220.05      299.77    148.53 o 
 -13 -11   1       35.10      117.15     75.85 o 
 -12 -11   1       16.11        0.00     61.17 o 
 -11 -11   1      252.15      236.79    132.73 o 
 -10 -11   1       36.65      128.21     94.36 o 
  -9 -11   1      462.16      392.54    152.59 o 
  -8 -11   1      425.35      436.23    124.09 o 
  -7 -11   1      277.31      190.44     75.58 o 
  -6 -11   1      446.08      454.16    109.88 o 
  -5 -11   1      802.73      722.79    171.33 o 
  -4 -11   1      536.63      635.66    147.40 o 
  -3 -11   1      284.84      224.83     88.03 o 
  -2 -11   1      217.35      230.70     93.00 o 
  -1 -11   1      641.60      630.46    144.92 o 
   0 -11   1      400.99      359.36     98.19 o 
   1 -11   1      315.98      258.69     87.36 o 
   2 -11   1      932.34     1001.11    190.29 o 
   3 -11   1     1108.88     1057.54    222.57 o 
   4 -11   1       52.45       45.60     47.18 o 
   5 -11   1      736.25      858.68    223.70 o 
   6 -11   1        0.35      117.83    120.31 o 
   7 -11   1      105.12       46.73     20.77 o 
   8 -11   1       12.48        0.00    124.60 o 
   9 -11   1      387.98      460.26    203.16 o 
  10 -11   1        3.67       56.43     42.66 o 
 -15 -10   1      239.53      380.13    189.16 o 
 -14 -10   1       55.54       56.21     75.62 o 
 -13 -10   1      345.48      438.82    179.23 o 
 -12 -10   1     1087.95     1039.26    274.26 o 
 -11 -10   1      143.25      253.27    135.21 o 
 -10 -10   1      239.71      391.78    120.98 o 
  -9 -10   1     2222.95     2402.53    278.57 o 
  -8 -10   1     5510.38     6002.90    425.43 o 
  -7 -10   1      166.54      104.50     38.74 o 
  -6 -10   1      467.57      555.38    118.54 o 
  -5 -10   1      562.73      537.55    110.80 o 
  -4 -10   1     6065.51     6417.40    370.56 o 
  -3 -10   1       79.15       86.68     38.83 o 
  -2 -10   1      200.10      248.53     85.10 o 
  -1 -10   1      210.52      226.41     83.07 o 
   0 -10   1     7290.85     7497.40    478.77 o 
   1 -10   1      902.26      821.43    164.56 o 
   2 -10   1      102.95      135.41     28.79 o 
   3 -10   1       69.42       20.77     18.74 o 
   4 -10   1     8731.85     7796.82    319.35 o 
   5 -10   1      151.53      283.52    137.47 o 
   6 -10   1        0.13        6.32     21.22 o 
   7 -10   1       13.56        0.00     45.60 o 
   8 -10   1      763.07      808.79    239.50 o 
   9 -10   1        5.69       90.52     76.97 o 
  10 -10   1        5.31       31.15     53.27 o 
  11 -10   1       30.84       81.71     74.94 o 
 -15  -9   1      748.70      839.94    286.45 o 
 -14  -9   1        1.06       58.01    130.70 o 
 -13  -9   1       24.34       27.54     41.53 o 
 -12  -9   1        0.94        0.00     91.65 o 
 -11  -9   1      547.25      478.10    185.32 o 
 -10  -9   1      126.90      111.55     51.10 o 
  -9  -9   1      249.83      201.55     92.63 o 
  -8  -9   1        2.34        0.00     31.31 o 
  -7  -9   1     1474.28     1359.80    188.90 o 
  -6  -9   1       15.73        0.66     16.87 o 
  -5  -9   1      983.68      958.94    139.68 o 
  -4  -9   1      185.20      119.46     45.11 o 
  -3  -9   1     2184.58     2181.77    199.65 o 
  -2  -9   1       55.92       39.28     28.22 o 
  -1  -9   1      802.11      869.74    152.14 o 
   0  -9   1       10.81        0.00     32.28 o 
   1  -9   1     1938.89     2169.11    178.84 o 
   2  -9   1        0.79        0.00     44.03 o 
   3  -9   1      486.64      453.47     74.58 o 
   4  -9   1      107.07       69.67     77.59 o 
   5  -9   1     2929.96     2170.85    338.59 o 
   6  -9   1      444.92      552.14    172.91 o 
   7  -9   1      306.99      293.45    125.73 o 
   8  -9   1       28.93       21.44     46.73 o 
   9  -9   1      673.35      747.17    242.21 o 
  10  -9   1      100.52      180.36    129.79 o 
  11  -9   1       72.01      142.89    133.63 o 
  12  -9   1       21.55       56.88    101.58 o 
 -16  -8   1       33.06       21.90     36.12 o 
 -15  -8   1        1.47       86.68    101.35 o 
 -14  -8   1     2250.76     2080.55    448.07 o 
 -13  -8   1       50.95       31.60     34.76 o 
 -12  -8   1       12.23        0.00     67.72 o 
 -11  -8   1        3.44        0.00     41.29 o 
 -10  -8   1     6058.21     6361.63    454.87 o 
  -9  -8   1      502.99      531.03    126.88 o 
  -8  -8   1      443.46      561.12    125.77 o 
  -7  -8   1     2421.35     2570.46    251.34 o 
  -6  -8   1     5608.09     6022.74    365.61 o 
  -5  -8   1     2519.46     2329.20    214.23 o 
  -4  -8   1        7.90       59.81     29.07 o 
  -3  -8   1     1721.43     1687.98    129.79 o 
  -2  -8   1     8123.93     8670.85    296.34 o 
  -1  -8   1      653.65      663.52     94.52 o 
   0  -8   1       99.30      119.03     33.52 o 
   1  -8   1      909.19      815.74     86.76 o 
   2  -8   1     4038.23     3731.16    217.04 o 
   3  -8   1       28.25        5.38     46.95 o 
   4  -8   1      387.68      406.11     55.70 o 
   5  -8   1      565.83      571.77    165.69 o 
   6  -8   1     2764.38     2621.40    381.71 o 
   7  -8   1       45.75      171.10    118.06 o 
   8  -8   1       35.78      112.19    136.12 o 
   9  -8   1      305.36      588.48    208.12 o 
  10  -8   1     1072.05     1153.71    320.54 o 
  11  -8   1       59.81       58.01    107.45 o 
  12  -8   1        0.12       55.30     77.65 o 
  13  -8   1       84.83      198.87    178.33 o 
 -16  -7   1       68.41       68.40    118.28 o 
 -15  -7   1        4.03       92.55     84.20 o 
 -14  -7   1      180.66      139.05    104.51 o 
 -13  -7   1      428.72      400.90    181.49 o 
 -12  -7   1       16.55       29.57     29.34 o 
 -11  -7   1        2.86        0.00     64.17 o 
 -10  -7   1      130.06       65.21     80.81 o 
  -9  -7   1     1815.01     1750.19    222.02 o 
  -8  -7   1        3.36        0.00     19.96 o 
  -7  -7   1       98.28       76.88     50.56 o 
  -6  -7   1     1764.91     1624.77    187.27 o 
  -5  -7   1     1222.71     1316.82    158.82 o 
  -4  -7   1      247.24      226.19     44.98 o 
  -3  -7   1      483.09      430.79     62.38 o 
  -2  -7   1      594.50      686.36     65.91 o 
  -1  -7   1     1414.70     1362.41     95.36 o 
   0  -7   1      752.60      951.17     87.57 o 
   1  -7   1      264.68      261.45     40.45 o 
   2  -7   1      235.36      218.29     52.06 o 
   3  -7   1     1695.30     1807.33    130.24 o 
   4  -7   1       38.76       16.92     18.46 o 
   5  -7   1       61.48        9.48     36.79 o 
   6  -7   1       78.23      107.67     94.36 o 
   7  -7   1       33.49      135.44    106.77 o 
   8  -7   1       25.88       30.93     66.14 o 
   9  -7   1      590.90      688.93    243.34 o 
  10  -7   1      544.44      626.63    239.05 o 
  11  -7   1      693.10      787.12    263.20 o 
  12  -7   1       20.97      118.06    128.67 o 
  13  -7   1      100.58      255.07    179.91 o 
  14  -7   1      172.73      206.77    162.98 o 
 -16  -6   1      209.48      413.76    239.05 o 
 -15  -6   1      207.60      338.14    205.64 o 
 -14  -6   1        6.70      103.61     72.23 o 
 -13  -6   1      564.30      548.52    221.22 o 
 -12  -6   1     1461.80     1601.78    341.76 o 
 -11  -6   1       89.57       45.71     43.06 o 
 -10  -6   1       42.39       57.86     37.60 o 
  -9  -6   1        0.16        0.00     30.70 o 
  -8  -6   1     6339.81     6409.86    400.97 o 
  -7  -6   1      102.64       95.28     43.03 o 
  -6  -6   1      279.56      271.99     73.57 o 
  -5  -6   1      511.41      514.29     92.00 o 
  -4  -6   1      317.25      282.93     50.56 o 
  -3  -6   1      280.22      261.46     46.23 o 
  -2  -6   1      259.76      210.99     35.78 o 
  -1  -6   1       11.86        2.78      9.21 o 
   0  -6   1     2686.15     2527.20    135.07 o 
   1  -6   1      133.00      127.98     27.20 o 
   2  -6   1      175.26      156.49     33.84 o 
   3  -6   1        0.42       31.90     25.00 o 
   4  -6   1     2345.85     2092.13    111.74 o 
   5  -6   1       13.85        9.71     21.22 o 
   6  -6   1      163.86      252.59    112.19 o 
   7  -6   1      293.81      353.27    154.40 o 
   8  -6   1     1262.73     1568.15    325.28 o 
   9  -6   1      206.09      190.29    147.40 o 
  10  -6   1       12.63      135.21    112.41 o 
  11  -6   1       47.46      279.68    153.95 o 
  12  -6   1     1265.36     1771.30    425.73 o 
  13  -6   1        5.22      204.06    172.68 o 
  14  -6   1       23.10       87.13     74.49 o 
 -16  -5   1       28.31       35.89    139.73 o 
 -15  -5   1      602.59      754.39    293.90 o 
 -14  -5   1      171.88      199.55    140.40 o 
 -13  -5   1       46.43       70.43    108.80 o 
 -12  -5   1        0.34        0.00     44.47 o 
 -11  -5   1      150.38      134.35     47.15 o 
 -10  -5   1        1.10        0.00     43.68 o 
  -9  -5   1      133.48      143.61     67.89 o 
  -8  -5   1       23.53       13.85      7.00 o 
  -7  -5   1      904.84      961.34    142.70 o 
  -6  -5   1       42.40        8.13     31.75 o 
  -5  -5   1      472.58      447.25     84.98 o 
  -4  -5   1     1771.48     1842.74    129.96 o 
  -3  -5   1     1319.36     1313.36     90.50 o 
  -2  -5   1        0.29        0.00     15.13 o 
  -1  -5   1     1712.08     1693.06     81.79 o 
   0  -5   1      253.47      238.21     34.63 o 
   1  -5   1      199.47      145.22     29.08 o 
   2  -5   1      243.86      248.89     36.29 o 
   3  -5   1     1157.71     1156.29     78.50 o 
   4  -5   1      513.82      579.45    141.76 o 
   5  -5   1      373.20      338.59    130.92 o 
   6  -5   1      828.09     1015.33    221.67 o 
   7  -5   1      109.90       95.48     71.10 o 
   8  -5   1       19.80       51.01     72.01 o 
   9  -5   1        4.67      239.73    148.08 o 
  10  -5   1     1136.20     1459.34    343.79 o 
  11  -5   1      126.27      373.36    187.81 o 
  12  -5   1      681.08      745.81    272.23 o 
  13  -5   1      142.63      217.15    161.62 o 
  14  -5   1      180.17      191.64    180.58 o 
  15  -5   1       21.41      142.21    151.01 o 
 -16  -4   1       56.08        0.45     97.97 o 
 -15  -4   1        7.61       70.43    121.44 o 
 -14  -4   1     1838.16     1777.85    424.60 o 
 -13  -4   1     1319.70     1029.78    299.77 o 
 -12  -4   1      111.48       33.41    104.74 o 
 -11  -4   1       62.28       59.59     60.27 o 
 -10  -4   1     1905.70     2000.27    239.75 o 
  -9  -4   1     1334.01     1193.33    170.33 o 
  -8  -4   1     1455.21     1456.80    176.42 o 
  -7  -4   1       18.96       17.25     25.06 o 
  -6  -4   1      447.59      242.08     63.17 o 
  -5  -4   1      306.89      261.34     47.68 o 
  -4  -4   1     1325.08     1269.65     91.19 o 
  -3  -4   1     3239.38     3172.86    132.87 o 
  -2  -4   1     7130.04     7287.19    188.35 o 
  -1  -4   1     4532.58     4299.32    134.31 o 
   0  -4   1      617.65      577.15     54.19 o 
   1  -4   1      667.20      652.99     58.32 o 
   2  -4   1     9420.76     8972.62    214.95 o 
   3  -4   1       22.35       14.53     11.05 o 
   4  -4   1     1625.74     1624.93    163.26 o 
   5  -4   1       23.31       23.25     46.05 o 
   6  -4   1     7806.75     7132.39    584.64 o 
   7  -4   1       18.10      104.96     97.52 o 
   8  -4   1       19.92       38.60     52.60 o 
   9  -4   1      958.87     1038.13    269.30 o 
  10  -4   1      479.35      877.64    267.94 o 
  11  -4   1      218.43      342.43    154.40 o 
  12  -4   1        6.02       11.51     35.89 o 
  13  -4   1      820.57     1188.92    360.49 o 
  14  -4   1      100.17      142.21    145.37 o 
  15  -4   1       12.31        0.00    117.83 o 
 -16  -3   1        0.02       88.71    148.98 o 
 -15  -3   1        3.32        0.00     44.47 o 
 -14  -3   1      461.23      513.31    246.27 o 
 -13  -3   1      132.89      429.34    213.77 o 
 -12  -3   1       43.32        0.00     26.41 o 
 -11  -3   1       99.39      102.48     85.33 o 
 -10  -3   1       10.13        0.00     35.97 o 
  -9  -3   1      871.03      886.39    145.38 o 
  -8  -3   1        6.32        4.01     30.46 o 
  -7  -3   1     2019.49     1980.76    193.55 o 
  -6  -3   1      361.55      390.11     79.23 o 
  -5  -3   1      987.03     1048.79     86.58 o 
  -4  -3   1        1.89        0.00     11.71 o 
  -3  -3   1      983.03      948.26     69.69 o 
  -2  -3   1     3671.74     3766.79    126.73 o 
  -1  -3   1    12441.02    11771.70    205.31 o 
   0  -3   1     1298.79     1111.08     69.06 o 
   1  -3   1      932.52      927.25     63.00 o 
   2  -3   1      560.96      516.55     70.47 o 
   3  -3   1      627.29      690.99     95.68 o 
   4  -3   1      417.13      347.82     71.72 o 
   5  -3   1      102.99       95.71     64.56 o 
   6  -3   1     1159.23     1157.51     81.74 o 
   7  -3   1      251.23      217.94     43.97 o 
   8  -3   1       85.35      151.01     91.42 o 
   9  -3   1      192.13      210.83    113.32 o 
  10  -3   1       28.84       11.74     57.79 o 
  11  -3   1      726.57      911.95    275.62 o 
  12  -3   1       91.22      196.84    147.85 o 
  13  -3   1      215.11      279.00    177.88 o 
  14  -3   1       41.72      206.99    164.11 o 
  15  -3   1        4.63      138.60    172.91 o 
  16  -3   1        0.10       63.43     54.18 o 
 -16  -2   1       51.15       41.08     27.31 o 
 -15  -2   1      406.47      521.66    248.30 o 
 -14  -2   1        0.50       44.02     91.87 o 
 -13  -2   1      598.17      658.91    260.72 o 
 -12  -2   1       32.95      220.09    158.46 o 
 -11  -2   1      748.22      909.47    267.26 o 
 -10  -2   1       14.28       47.85     26.41 o 
  -9  -2   1      169.10      245.95     73.18 o 
  -8  -2   1     2134.85     1966.71    204.62 o 
  -7  -2   1       77.10       44.75     23.92 o 
  -6  -2   1     2128.62     1901.48    140.12 o 
  -5  -2   1        1.05        0.00     10.19 o 
  -4  -2   1     7113.23     6996.25    200.17 o 
  -3  -2   1       74.48       75.06     16.68 o 
  -2  -2   1      156.44      138.98     24.18 o 
  -1  -2   1       37.36       24.12     10.71 o 
   0  -2   1    33281.07    36023.12    630.46 o 
   1  -2   1        0.16        9.50      3.92 o 
   2  -2   1        0.71        0.00     13.16 o 
   3  -2   1      923.63      873.64    102.35 o 
   4  -2   1    25019.61    25405.37    333.33 o 
   5  -2   1      941.55      860.48     67.93 o 
   6  -2   1     1319.73     1295.79     81.67 o 
   7  -2   1     1012.96      986.25     77.76 o 
   8  -2   1    10625.26    10176.15    279.75 o 
   9  -2   1     1231.69     1173.15     99.70 o 
  10  -2   1        2.13       20.89     97.18 o 
  11  -2   1      250.92      305.57     92.70 o 
  12  -2   1     3209.89     3528.16    559.13 o 
  13  -2   1      656.85      583.74    225.73 o 
  14  -2   1       54.18       35.21     39.95 o 
  15  -2   1      615.11      580.13    246.50 o 
  16  -2   1      434.26      785.31    331.82 o 
 -16  -1   1       31.89       54.18    105.87 o 
 -15  -1   1       82.83      303.83    195.93 o 
 -14  -1   1      311.54      373.13    215.35 o 
 -13  -1   1      100.92      285.77    177.42 o 
 -12  -1   1       65.58      107.22    118.28 o 
 -11  -1   1      155.48      216.70    140.63 o 
 -10  -1   1     2688.19     2435.85    402.25 o 
  -9  -1   1      266.24      279.00    122.35 o 
  -8  -1   1      374.48      400.22    148.30 o 
  -7  -1   1    14107.60    15143.63    522.07 o 
  -6  -1   1        0.70        8.83     21.50 o 
  -5  -1   1     1334.08     1226.26     87.42 o 
  -4  -1   1       51.62       49.87     17.90 o 
  -3  -1   1    11090.89    11407.92    218.10 o 
  -2  -1   1       69.29       52.21     14.68 o 
   2  -1   1      399.94      386.18     52.26 o 
   3  -1   1       23.79        7.29     20.88 o 
   4  -1   1      808.35      808.41     50.96 o 
   5  -1   1    37144.48    38250.95    410.27 o 
   6  -1   1      398.28      425.95     45.97 o 
   7  -1   1      137.47      144.22     31.60 o 
   8  -1   1      242.98      250.38     47.82 o 
   9  -1   1     6222.64     6056.57    215.79 o 
  10  -1   1       89.87       61.62     48.95 o 
  11  -1   1        1.00        5.32     26.69 o 
  12  -1   1      291.30      271.33    146.27 o 
  13  -1   1     3270.55     2602.44    501.57 o 
  14  -1   1       10.41       16.93    103.61 o 
  15  -1   1        0.22        0.00    126.41 o 
  16  -1   1      131.62      211.06    209.03 o 
 -16   0   1       93.03        0.00    118.28 o 
 -15   0   1      381.91      445.37    225.73 o 
 -14   0   1     2360.96     2181.00    481.48 o 
 -13   0   1      161.24      355.07    232.28 o 
 -12   0   1      408.13      630.46    253.49 o 
 -11   0   1     1023.15     1182.60    304.96 o 
 -10   0   1    16797.98    16474.45   1078.31 o 
  -9   0   1     1522.23     1629.32    308.12 o 
  -8   0   1     1712.20     1885.97    316.92 o 
  -7   0   1      174.90      235.07     64.36 o 
  -6   0   1    69996.82    72021.31   1015.35 o 
  -5   0   1        0.21        0.48     10.74 o 
  -4   0   1     4639.37     4448.02    153.78 o 
  -3   0   1     2501.43     2252.72    109.75 o 
  -2   0   1    31377.46    32538.93    358.88 o 
   3   0   1     1985.35     1765.13     64.61 o 
   4   0   1     1337.40     1247.36     71.30 o 
   5   0   1       45.51       39.77     19.30 o 
   6   0   1    41128.61    42224.63    567.10 o 
   7   0   1      162.69      212.70     37.69 o 
   8   0   1      191.13      199.75     41.05 o 
   9   0   1       57.89       60.54     44.68 o 
  10   0   1    16843.90    16251.07    587.69 o 
  11   0   1       13.85       30.02     85.44 o 
  12   0   1       41.77       29.94     57.67 o 
  13   0   1      197.59      256.88    136.12 o 
  14   0   1     5720.44     5420.00    752.58 o 
  15   0   1       38.26       67.94     96.39 o 
  16   0   1       24.95      116.48    117.83 o 
  17   0   1       89.71      194.13    154.17 o 
 -16   1   1        1.10       27.31     23.48 o 
 -15   1   1       11.51        0.00    115.80 o 
 -14   1   1       15.69       71.56     72.69 o 
 -13   1   1     3529.34     3504.68    595.25 o 
 -12   1   1      381.79      483.74    219.18 o 
 -11   1   1        6.91      109.93    137.92 o 
 -10   1   1      316.19      550.56    230.24 o 
  -9   1   1     3942.38     4141.55    288.62 o 
  -8   1   1        6.43       38.05     43.88 o 
  -7   1   1       48.12       36.86     27.29 o 
  -6   1   1      412.80      324.06     65.91 o 
  -5   1   1     6008.55     6066.07    219.24 o 
  -4   1   1     1009.12      963.79     78.18 o 
  -3   1   1      744.00      639.42     54.97 o 
  -2   1   1      102.47       49.26     16.16 o 
   3   1   1     7010.91     7048.58    156.42 o 
   4   1   1      191.87      187.71     28.13 o 
   5   1   1     2694.83     2558.40    118.36 o 
   6   1   1      208.65      197.54     31.10 o 
   7   1   1     2640.21     3091.26    174.43 o 
   8   1   1       45.43      116.69     37.85 o 
   9   1   1      694.39      759.85    124.77 o 
  10   1   1       63.98      105.09     52.29 o 
  11   1   1       51.77       37.48     53.61 o 
  12   1   1        4.56        0.00     66.36 o 
  13   1   1      165.45      114.91     61.19 o 
  14   1   1      354.44      392.09    206.09 o 
  15   1   1      181.64       27.54     78.33 o 
  16   1   1      137.43       22.12     79.01 o 
  17   1   1      109.44      127.76    186.23 o 
 -16   2   1      473.36      720.76    330.69 o 
 -15   2   1        0.20       11.51     86.68 o 
 -14   2   1       29.77        0.00    113.54 o 
 -13   2   1      504.49      533.85    219.41 o 
 -12   2   1     4235.09     4364.49    626.17 o 
 -11   2   1      876.43      745.36    229.12 o 
 -10   2   1        1.63        9.73     35.10 o 
  -9   2   1      598.12      816.90    114.09 o 
  -8   2   1     2008.12     1803.88    166.24 o 
  -7   2   1      805.78      813.80    108.25 o 
  -6   2   1      668.38      646.26     86.09 o 
  -5   2   1       60.25       52.61     20.57 o 
  -4   2   1      937.73     1006.04     68.05 o 
  -3   2   1       51.09       53.19      9.02 o 
  -2   2   1       50.38       37.02     16.72 o 
  -1   2   1        8.97       29.80     13.54 o 
   2   2   1       17.51       21.32     10.66 o 
   3   2   1      704.14      710.13     50.75 o 
   4   2   1     2259.74     2086.32     98.14 o 
   5   2   1      376.30      397.53     46.89 o 
   6   2   1      495.30      437.67     52.69 o 
   7   2   1     2069.12     2077.37    148.21 o 
   8   2   1      572.33      460.67     89.32 o 
   9   2   1       10.14       36.69     54.29 o 
  10   2   1        3.03       67.73     53.07 o 
  11   2   1      115.04      173.46     71.59 o 
  12   2   1      467.02      615.71    139.05 o 
  13   2   1      290.87      157.02     50.90 o 
  14   2   1        6.16        0.00     40.16 o 
  15   2   1       22.72        0.00    147.85 o 
  16   2   1      210.23      327.76    210.38 o 
  17   2   1        0.24        0.00    187.13 o 
 -15   3   1       43.09       41.53     76.75 o 
 -14   3   1       31.93       86.68    102.26 o 
 -13   3   1      479.13      532.72    223.47 o 
 -12   3   1      209.93      141.98     92.10 o 
 -11   3   1        2.70        0.00     66.59 o 
 -10   3   1      453.64      438.08    100.90 o 
  -9   3   1      813.10     1010.32    125.84 o 
  -8   3   1       73.77       61.21     14.38 o 
  -7   3   1     2180.14     2248.89    157.62 o 
  -6   3   1      337.98      344.99     51.44 o 
  -5   3   1       38.02        0.00     50.00 o 
  -4   3   1       64.22       57.99      7.22 o 
  -3   3   1     1473.62     1410.34    128.08 o 
  -2   3   1     3019.60     2848.95    156.33 o 
  -1   3   1      182.73      159.23     46.40 o 
   0   3   1      255.19      267.23     20.52 o 
   1   3   1     8007.56     8152.41    265.57 o 
   2   3   1       62.55       59.76     14.45 o 
   3   3   1      212.49      192.45     27.00 o 
   4   3   1     3857.96     3663.59    135.66 o 
   5   3   1     5731.41     5368.29    183.06 o 
   6   3   1      128.33       97.98     24.20 o 
   7   3   1     1299.98     1123.15    137.78 o 
   8   3   1      546.36      534.67    100.10 o 
   9   3   1     1190.23     1427.38    178.50 o 
  10   3   1        3.28       34.44     69.98 o 
  11   3   1        3.17       13.17     91.76 o 
  12   3   1      320.26      422.26    122.46 o 
  13   3   1       18.09       53.18     42.44 o 
  14   3   1      167.07      192.04     83.85 o 
  15   3   1        3.94       53.72     61.40 o 
  16   3   1      102.52      127.54     48.53 o 
  17   3   1        5.65        0.00    152.37 o 
 -15   4   1        7.76      155.08    173.13 o 
 -14   4   1      102.11      127.09    105.42 o 
 -13   4   1       45.02       48.98     37.92 o 
 -12   4   1       40.57        0.00     50.34 o 
 -11   4   1      273.53      186.90    132.05 o 
 -10   4   1      998.31     1049.87    272.68 o 
  -9   4   1      263.29      210.77    108.80 o 
  -8   4   1        0.01       51.17     62.41 o 
  -7   4   1      989.24     1022.20     93.23 o 
  -6   4   1    15268.59    13207.19    956.87 o 
  -5   4   1      115.54       81.26     39.50 o 
  -4   4   1     1044.54      947.27    117.24 o 
  -3   4   1       22.48       23.11     17.83 o 
  -2   4   1     8459.73     7913.24    225.63 o 
  -1   4   1        0.03        0.00     21.61 o 
   0   4   1      721.70      697.81     40.81 o 
   1   4   1     1529.71     1446.19     71.17 o 
   2   4   1     1805.26     1713.28     67.40 o 
   3   4   1        0.38        1.47      8.93 o 
   4   4   1      858.25      835.32     64.29 o 
   5   4   1     2677.23     2591.86    129.74 o 
   6   4   1      115.95      299.73     51.80 o 
   7   4   1      255.09      252.86     64.63 o 
   8   4   1     2477.97     2684.01    235.15 o 
   9   4   1      609.43      698.09    124.47 o 
  10   4   1     1589.73     1509.22    198.95 o 
  11   4   1      814.29      849.76    162.03 o 
  12   4   1       52.50       81.66     80.59 o 
  13   4   1       14.14       25.82     54.18 o 
  14   4   1     1827.40     1930.36    279.09 o 
  15   4   1       29.20       23.44     53.95 o 
  16   4   1       35.85       28.67     65.01 o 
  17   4   1      157.05      134.99     96.61 o 
 -15   5   1       21.79        0.00     65.01 o 
 -14   5   1        7.07        0.00    122.80 o 
 -13   5   1        6.07        0.00     76.97 o 
 -12   5   1      307.21      419.63    214.67 o 
 -11   5   1       22.86        0.00     26.64 o 
 -10   5   1       91.00       87.13     82.84 o 
  -9   5   1        2.96        0.00     46.27 o 
  -8   5   1       11.68       44.47     41.31 o 
  -7   5   1      210.88      126.41     56.21 o 
  -6   5   1      199.74      158.01     72.91 o 
  -5   5   1     5043.66     5399.01    481.48 o 
  -4   5   1       29.79       65.54     35.74 o 
  -3   5   1     1769.65     1700.30    156.95 o 
  -2   5   1      130.70      101.00     22.11 o 
  -1   5   1      233.26      235.70     27.00 o 
   0   5   1       80.92      115.06     21.68 o 
   1   5   1      315.70      311.64     29.47 o 
   2   5   1      131.26       97.91     14.46 o 
   3   5   1     5522.84     5702.31    154.01 o 
   4   5   1      472.68      372.45     43.44 o 
   5   5   1      353.72      376.04     55.63 o 
   6   5   1     2572.39     2280.10    150.62 o 
   7   5   1     7676.95     7304.90    369.72 o 
   8   5   1      146.49      206.14     60.37 o 
   9   5   1      169.38      195.66     52.60 o 
  10   5   1      830.17      824.27    145.51 o 
  11   5   1       20.74      110.87     60.03 o 
  12   5   1      102.85      196.99     88.90 o 
  13   5   1        6.92        0.00     18.04 o 
  14   5   1       28.94       26.91     51.69 o 
  15   5   1      274.87      531.81    154.18 o 
  16   5   1       32.15      186.90    153.27 o 
  17   5   1        3.59        0.00    213.31 o 
 -14   6   1       41.43        0.00     60.04 o 
 -13   6   1       53.17      192.77    164.11 o 
 -12   6   1      238.68      397.06    216.93 o 
 -11   6   1       33.51      150.11    124.60 o 
 -10   6   1      339.37      403.38    170.65 o 
  -9   6   1      207.42      312.18    180.13 o 
  -8   6   1      559.57      757.55    223.47 o 
  -7   6   1      456.91      463.20    173.81 o 
  -6   6   1       58.44       27.09     51.24 o 
  -5   6   1      565.64      462.29    150.56 o 
  -4   6   1     4579.27     4172.62    398.41 o 
  -3   6   1      127.56      108.92     22.85 o 
  -2   6   1     1467.44     1489.60     77.79 o 
  -1   6   1       36.34       20.54     13.03 o 
   0   6   1     1052.21      932.61     61.75 o 
   1   6   1      740.75      745.92     50.44 o 
   2   6   1      310.34      300.84     27.58 o 
   3   6   1      141.91      140.77     18.80 o 
   4   6   1      251.31      418.38     53.05 o 
   5   6   1       30.42       18.15     12.52 o 
   6   6   1      472.83      398.51     63.65 o 
   7   6   1      923.54      839.04    187.81 o 
   8   6   1      161.40      134.45     32.34 o 
   9   6   1       35.35       36.44     29.74 o 
  10   6   1        0.55        0.00     43.70 o 
  11   6   1     1225.43     1311.43    199.31 o 
  12   6   1       94.57      165.60     82.89 o 
  13   6   1       28.49        0.00     66.19 o 
  14   6   1       42.46       52.65     65.72 o 
  15   6   1      410.75      356.61    134.28 o 
  16   6   1      277.86      352.90    129.94 o 
  17   6   1       60.16        0.00    137.47 o 
 -13   7   1      176.15      126.41     92.10 o 
 -12   7   1        6.73      141.53    129.79 o 
 -11   7   1      234.84      213.09    144.92 o 
 -10   7   1      169.24      285.10    152.59 o 
  -9   7   1      433.31      645.14    231.15 o 
  -8   7   1      233.99      265.23    137.92 o 
  -7   7   1      425.27      411.51    162.98 o 
  -6   7   1        0.03       56.88     84.20 o 
  -5   7   1        0.44        0.00     47.85 o 
  -4   7   1      132.45      160.04     75.17 o 
  -3   7   1      961.09      860.47    121.77 o 
  -2   7   1      167.06      140.41     28.48 o 
  -1   7   1       69.19       72.06     32.34 o 
   0   7   1      208.90      209.37     27.63 o 
   1   7   1     5539.95     5865.57    161.67 o 
   2   7   1      127.76      105.61     19.83 o 
   3   7   1     1200.74     1153.04     82.63 o 
   4   7   1      242.79      278.28     46.49 o 
   5   7   1     8915.63     8738.68    280.22 o 
   6   7   1       17.32        0.00     12.25 o 
   7   7   1       90.27      102.99     43.81 o 
   8   7   1     2079.23     2160.69    216.24 o 
   9   7   1     6444.54     6099.31    399.29 o 
  10   7   1      451.85      401.15     98.75 o 
  11   7   1       10.69        0.00     21.64 o 
  12   7   1       56.56      198.00     94.23 o 
  13   7   1     1066.95     1314.58    226.96 o 
  14   7   1       94.96        6.41    115.80 o 
  15   7   1       22.76       99.04     57.01 o 
  16   7   1        0.40       67.29    203.27 o 
  17   7   1      256.18      397.51    245.82 o 
 -13   8   1       20.85        0.00     55.30 o 
 -12   8   1        0.13      163.43    140.86 o 
 -11   8   1       55.52      170.20    169.07 o 
 -10   8   1     1401.59     1679.43    390.51 o 
  -9   8   1      149.37      154.63    101.58 o 
  -8   8   1       13.40      102.93    116.25 o 
  -7   8   1      429.74      410.15    168.62 o 
  -6   8   1     1398.64     1656.41    304.51 o 
  -5   8   1        0.04       47.85     61.17 o 
  -4   8   1      641.11      785.99    179.91 o 
  -3   8   1      102.33       63.66     57.11 o 
  -2   8   1     3523.35     3161.69    134.40 o 
  -1   8   1        0.15        0.00      9.87 o 
   0   8   1      185.95      199.19     32.54 o 
   1   8   1        4.39        0.00      9.47 o 
   2   8   1     7938.63     8258.25    228.52 o 
   3   8   1      342.34      296.05     43.24 o 
   4   8   1        6.66        0.00     13.44 o 
   5   8   1      120.32      144.28     33.38 o 
   6   8   1      432.79      488.02     70.09 o 
   7   8   1       28.22       17.77     33.46 o 
   8   8   1      253.88      218.27     77.65 o 
   9   8   1     1092.68     1286.00    179.71 o 
  10   8   1     4989.81     5385.16    400.09 o 
  11   8   1       64.62       95.59     46.66 o 
  12   8   1       34.84       89.67     59.07 o 
  13   8   1       10.13       20.51     38.15 o 
  14   8   1     3534.01     3590.21    400.87 o 
  15   8   1       53.00       36.16     19.03 o 
  16   8   1       23.69       99.58     73.60 o 
 -12   9   1       14.67       29.12     62.75 o 
 -11   9   1      281.03      255.53    179.91 o 
 -10   9   1        5.97       90.74    105.42 o 
  -9   9   1     1954.07     1526.16    342.88 o 
  -8   9   1      111.32      166.14    107.00 o 
  -7   9   1      762.44      792.09    220.54 o 
  -6   9   1       32.65       26.86     78.78 o 
  -5   9   1     2297.83     2083.71    319.63 o 
  -4   9   1        3.05        0.00     44.24 o 
  -3   9   1       15.54        0.00     52.82 o 
  -2   9   1        0.07        5.92     17.46 o 
  -1   9   1      737.24      808.41     66.42 o 
   0   9   1       15.78        5.97     19.39 o 
   1   9   1      434.14      382.26     51.12 o 
   2   9   1        7.79       13.77     11.28 o 
   3   9   1     9410.61     9723.73    276.07 o 
   4   9   1      399.04      390.75     53.34 o 
   5   9   1      379.76      360.15     57.11 o 
   6   9   1      238.82      225.90     41.14 o 
   7   9   1     6324.70     6173.30    362.03 o 
   8   9   1       21.81        0.00     64.90 o 
   9   9   1      125.02       84.40     86.79 o 
  10   9   1      182.86      213.30     72.42 o 
  11   9   1     4710.02     4485.94    392.97 o 
  12   9   1       42.64        6.45     34.42 o 
  13   9   1      397.78      271.40    106.48 o 
  14   9   1      475.94      462.00    146.45 o 
  15   9   1     2861.22     2986.48    389.13 o 
  16   9   1       12.50       75.37     35.71 o 
 -11  10   1       30.49       13.09     69.07 o 
 -10  10   1       57.26       48.53     31.83 o 
  -9  10   1        6.54       25.28     86.68 o 
  -8  10   1     1453.81     1670.63    346.04 o 
  -7  10   1      234.11      328.66    139.28 o 
  -6  10   1      172.93      274.04    132.05 o 
  -5  10   1      254.07      220.54     77.20 o 
  -4  10   1     8099.63     7709.13    588.03 o 
  -3  10   1       24.47      195.03    102.03 o 
  -2  10   1      376.18      542.87     89.88 o 
  -1  10   1       80.03       60.87     17.44 o 
   0  10   1    10354.26    10317.06    303.79 o 
   1  10   1        4.49        0.00     12.95 o 
   2  10   1      667.16      829.61     82.00 o 
   3  10   1      280.25      300.70     48.29 o 
   4  10   1    11255.50    11487.91    276.08 o 
   5  10   1       77.32       74.97     26.22 o 
   6  10   1      279.44      201.63    100.00 o 
   7  10   1      112.47      138.30     56.93 o 
   8  10   1     5118.39     5889.00    383.21 o 
   9  10   1       83.23       90.29     66.36 o 
  10  10   1      121.33       46.98     33.99 o 
  11  10   1      617.65      815.83    164.92 o 
  12  10   1     1071.53     1253.59    222.33 o 
  13  10   1      134.53       95.96     68.51 o 
  14  10   1        1.62        0.00     47.31 o 
  15  10   1       88.14      124.56     79.59 o 
  16  10   1      562.96      493.85    163.42 o 
 -10  11   1       73.15      332.27    176.75 o 
  -9  11   1      121.41       88.49     57.79 o 
  -8  11   1       51.13       88.94     94.58 o 
  -7  11   1      591.83      647.85    205.41 o 
  -6  11   1      124.17      120.77     99.10 o 
  -5  11   1      305.11      294.80    120.99 o 
  -4  11   1       84.43      287.81    124.60 o 
  -3  11   1     2243.01     2267.91    307.22 o 
  -2  11   1      188.03      268.94     69.86 o 
  -1  11   1      200.79      255.82     58.86 o 
   0  11   1       16.76       20.31     21.07 o 
   1  11   1     1947.75     1842.02    131.03 o 
   2  11   1       77.15      102.20     25.22 o 
   3  11   1      281.16      238.40     48.34 o 
   4  11   1        5.28       29.15     18.46 o 
   5  11   1     3183.28     3000.62    179.93 o 
   6  11   1      288.85      266.46     74.52 o 
   7  11   1      301.49      255.40     80.07 o 
   8  11   1       18.76      137.61     63.94 o 
   9  11   1     3460.79     3340.80    495.70 o 
  10  11   1        3.44       12.01     93.57 o 
  11  11   1       76.60       57.56     42.23 o 
  12  11   1        3.95       27.80     59.77 o 
  13  11   1      342.62      254.62    102.07 o 
  14  11   1        9.07       12.82     54.31 o 
  15  11   1       14.72       23.82     25.03 o 
  -9  12   1        0.21        0.00     74.94 o 
  -8  12   1       61.06       51.47     67.04 o 
  -7  12   1        0.29       23.93     11.51 o 
  -6  12   1      335.79      380.58    142.44 o 
  -5  12   1      253.53      409.70    172.46 o 
  -4  12   1        1.32       42.44     60.72 o 
  -3  12   1        0.44        6.55     40.41 o 
  -2  12   1     5363.22     5204.11    300.23 o 
  -1  12   1       11.47       23.02     22.80 o 
   0  12   1      192.81      172.54     47.37 o 
   1  12   1       74.76       94.35     34.64 o 
   2  12   1     5862.66     5958.12    298.82 o 
   3  12   1        1.92       11.49     37.70 o 
   4  12   1      129.99      137.36     45.60 o 
   5  12   1       22.70       35.81     21.67 o 
   6  12   1     2006.26     2255.92    220.28 o 
   7  12   1       91.90       89.83     56.32 o 
   8  12   1      178.52      235.92     81.35 o 
   9  12   1       38.46       54.18     37.70 o 
  10  12   1      843.31      975.80    166.81 o 
  11  12   1       23.04       14.74     33.95 o 
  12  12   1       11.39       35.12     50.16 o 
  13  12   1      157.77      128.68    118.06 o 
  14  12   1        5.57      100.63     79.82 o 
  -6  13   1        1.15      143.79    109.25 o 
  -5  13   1       76.82       88.03     87.58 o 
  -4  13   1      282.19      326.86    125.51 o 
  -3  13   1      290.51      317.38    109.70 o 
   1  13   1      158.07      199.09    105.42 o 
   2  13   1      516.11      650.33    195.93 o 
   3  13   1      396.59      284.19    132.05 o 
   4  13   1      251.41      281.94    136.79 o 
   5  13   1      191.44      281.71    149.66 o 
   6  13   1        4.28        0.00     24.05 o 
   7  13   1      264.59      215.61     78.13 o 
   8  13   1       20.35       16.06     43.11 o 
   9  13   1       10.37        0.00     34.54 o 
  10  13   1       16.52        0.00     46.27 o 
  11  13   1       91.70       38.12     31.72 o 
  12  13   1        2.44       22.66     20.32 o 
  13  13   1       11.63       15.62     23.93 o 
  14  13   1      149.48      201.56     97.53 o 
   2  14   1       96.37       95.26     52.82 o 
   3  14   1       13.55        0.00     32.96 o 
   4  14   1      653.61     1042.42    274.04 o 
   5  14   1       40.62        4.06     49.89 o 
   6  14   1       61.34       16.93     11.74 o 
   7  14   1        0.05        0.00     27.09 o 
   8  14   1      118.50      261.17    154.17 o 
   9  14   1      372.78      310.15    143.11 o 
  10  14   1       59.77       56.79     30.02 o 
  11  14   1        2.76        0.00    134.31 o 
  12  14   1       28.41       49.89     43.79 o 
  13  14   1       36.11      139.95    116.70 o 
   4  15   1       34.46        4.06     49.89 o 
   5  15   1       37.83        9.03     39.28 o 
   6  15   1       38.15        0.00     86.45 o 
   7  15   1       14.52        0.00     78.55 o 
   8  15   1        4.17        0.00     29.34 o 
   9  15   1      115.24      102.03     68.17 o 
  10  15   1       19.68        0.00     96.61 o 
  11  15   1        9.66        0.00     78.10 o 
   6  16   1     1483.10     1413.07    355.75 o 
   7  16   1       71.58      137.24    119.64 o 
   8  16   1      234.60      160.27    132.28 o 
   9  16   1        4.07      167.49    132.28 o 
  10  16   1      803.40      856.42    303.38 o 
 -12 -13   2        2.27      103.61    118.73 o 
 -11 -13   2        2.30       66.36     87.13 o 
 -10 -13   2      146.57      203.38    112.86 o 
  -9 -13   2      897.61      879.67    239.95 o 
  -8 -13   2        1.94        0.00    101.58 o 
  -7 -13   2       35.60       43.57     68.85 o 
  -6 -13   2       97.32       82.62     80.81 o 
  -5 -13   2      118.14        0.00     57.56 o 
  -4 -13   2       34.00       58.01     61.40 o 
  -3 -13   2       64.69       46.73     14.67 o 
  -2 -13   2       14.93        3.61     17.83 o 
  -1 -13   2      332.56      241.98    106.32 o 
   0 -13   2        3.11        0.00     15.58 o 
   1 -13   2       87.83      166.81     63.43 o 
   2 -13   2      239.28      256.43    110.83 o 
   3 -13   2      147.12      120.54     75.62 o 
   5 -13   2      312.48      426.86    153.27 o 
   6 -13   2       13.50        0.00     76.52 o 
   7 -13   2        3.38       76.07     79.68 o 
   8 -13   2       45.12      101.35    103.61 o 
 -13 -12   2       35.24        0.00    126.41 o 
 -12 -12   2      191.75      278.78    171.55 o 
 -11 -12   2      520.88      791.41    248.53 o 
 -10 -12   2       18.57       16.70     17.16 o 
  -9 -12   2      123.64      224.15    137.70 o 
  -8 -12   2      873.05      944.91    231.37 o 
  -7 -12   2       74.53       94.81     86.68 o 
  -6 -12   2      287.08      280.36    107.00 o 
  -5 -12   2      219.02      342.43    127.31 o 
  -4 -12   2     4561.31     4730.40    460.94 o 
  -3 -12   2     1411.54     1415.10    239.05 o 
  -2 -12   2      753.70      835.88    178.55 o 
  -1 -12   2      486.82      429.56    120.99 o 
   0 -12   2     2497.13     2246.69    306.77 o 
   1 -12   2      509.43      363.20    114.45 o 
   2 -12   2       19.79       24.83     26.41 o 
   3 -12   2       69.56       37.92     81.71 o 
   4 -12   2     1312.85     1554.20    209.34 o 
   5 -12   2       35.71       69.98     71.56 o 
   6 -12   2      242.06      333.63    156.88 o 
   7 -12   2        0.10        0.00     47.63 o 
   8 -12   2      654.20     1149.42    309.70 o 
   9 -12   2       21.76      120.09    141.76 o 
 -13 -11   2       76.51        0.00    173.13 o 
 -12 -11   2        0.60        0.00     40.41 o 
 -11 -11   2      232.92      321.67    150.34 o 
 -10 -11   2       18.26        0.00     48.98 o 
  -9 -11   2       22.45       81.71    107.67 o 
  -8 -11   2       52.00       35.67     23.02 o 
  -7 -11   2        7.45       36.34     57.79 o 
  -6 -11   2      200.07      295.03    116.70 o 
  -5 -11   2       29.30        0.00     43.79 o 
  -4 -11   2        9.48        0.00      5.87 o 
  -3 -11   2       83.48       33.86     47.40 o 
  -2 -11   2       14.98       37.25     37.25 o 
  -1 -11   2      172.43      165.46     82.62 o 
   0 -11   2        0.26        0.00     20.99 o 
   1 -11   2      522.51      330.69    104.06 o 
   2 -11   2      156.96       81.94     79.23 o 
   3 -11   2      250.90      309.24     79.70 o 
   4 -11   2      980.63      977.41    234.53 o 
   5 -11   2      163.66       77.20     59.37 o 
   6 -11   2        7.34       54.18    101.80 o 
   7 -11   2      537.21      654.62    231.37 o 
   8 -11   2      562.47      601.57    221.22 o 
   9 -11   2      336.53      202.03    133.41 o 
  10 -11   2        0.06        0.00    131.15 o 
 -14 -10   2      970.77      977.41    303.16 o 
 -13 -10   2      221.53      232.73    109.03 o 
 -12 -10   2      152.86      323.92    175.39 o 
 -11 -10   2      184.68      305.86    138.60 o 
 -10 -10   2      966.04     1149.64    280.36 o 
  -9 -10   2      338.88      406.77    159.82 o 
  -8 -10   2      371.52      437.92    141.76 o 
  -7 -10   2      559.37      618.95    174.71 o 
  -6 -10   2     1459.58     1885.30    291.42 o 
  -5 -10   2      198.42      166.81     84.87 o 
  -4 -10   2       73.61      100.68     52.37 o 
  -3 -10   2       46.24       66.36     45.37 o 
  -2 -10   2     4658.38     5280.73    437.46 o 
  -1 -10   2      105.86      135.89     69.98 o 
   0 -10   2      152.79      123.93     35.67 o 
   1 -10   2       78.41      131.60     69.75 o 
   2 -10   2     3669.74     3645.99    377.87 o 
   3 -10   2      152.76       25.51     64.33 o 
   4 -10   2        3.08        0.00     35.44 o 
   5 -10   2      235.27      288.03    131.83 o 
   6 -10   2     2672.67     2654.36    419.63 o 
   7 -10   2       41.60       20.09     35.44 o 
   8 -10   2       46.58        0.00     95.94 o 
   9 -10   2       95.17      155.30    102.48 o 
  10 -10   2     1185.34     1300.66    349.20 o 
  11 -10   2       23.13       38.60     36.79 o 
 -15  -9   2       38.14       17.16     58.24 o 
 -14  -9   2       25.07        0.00     82.62 o 
 -13  -9   2      670.49      614.21    206.32 o 
 -12  -9   2      112.94      109.27    118.40 o 
 -11  -9   2      228.37      237.69    127.31 o 
 -10  -9   2       14.43       73.59     87.36 o 
  -9  -9   2     3124.61     2714.40    404.51 o 
  -8  -9   2      176.10      215.80    103.84 o 
  -7  -9   2      364.67      414.89    144.02 o 
  -6  -9   2      128.22      138.60     89.16 o 
  -5  -9   2      963.61      784.41    175.17 o 
  -4  -9   2        3.86       30.70     23.93 o 
  -3  -9   2      350.52      391.87    120.54 o 
  -2  -9   2      150.08      161.17     74.04 o 
  -1  -9   2       38.13       38.83     17.38 o 
   0  -9   2      223.65      226.63     83.75 o 
   1  -9   2      131.76      102.93     52.14 o 
   2  -9   2        1.03       18.00     32.41 o 
   3  -9   2       50.81       38.90     95.26 o 
   4  -9   2      533.41      657.10    183.07 o 
   5  -9   2     1174.63     1034.92    240.85 o 
   6  -9   2        5.96        0.00     81.71 o 
   7  -9   2       16.73       17.38     50.11 o 
   8  -9   2      234.38      226.18     99.77 o 
   9  -9   2     1147.24     1264.31    322.57 o 
  10  -9   2       26.63       76.30     85.33 o 
  11  -9   2      142.01       28.89     73.14 o 
  12  -9   2        2.04        0.00     74.94 o 
 -15  -8   2      581.95      502.25    234.53 o 
 -14  -8   2        0.74        0.00    160.72 o 
 -13  -8   2      124.87       75.85     58.69 o 
 -12  -8   2      753.32      743.49    159.83 o 
 -11  -8   2     1126.71     1288.24    298.64 o 
 -10  -8   2       30.87       95.71     92.10 o 
  -9  -8   2      395.66      445.59    157.79 o 
  -8  -8   2     5089.99     5263.57    524.37 o 
  -7  -8   2      396.98      353.94    131.83 o 
  -6  -8   2      740.37      974.93    208.57 o 
  -5  -8   2      550.33      514.66    141.76 o 
  -4  -8   2     2598.63     2744.88    313.31 o 
  -3  -8   2      192.70      231.37     88.71 o 
  -2  -8   2       16.82       20.99     20.32 o 
  -1  -8   2       93.02      171.33     74.27 o 
   0  -8   2     7395.48     7488.14    477.42 o 
   1  -8   2      167.83      161.71     44.87 o 
   2  -8   2      256.40      287.53     61.04 o 
   3  -8   2        0.08       19.66     26.83 o 
   4  -8   2     8373.04     7899.60    303.52 o 
   5  -8   2       43.59       26.28     32.51 o 
   6  -8   2        0.82        0.00     56.43 o 
   7  -8   2      272.95      282.39    123.47 o 
   8  -8   2      591.88      962.96    263.20 o 
   9  -8   2      116.32      204.06    135.89 o 
  10  -8   2      364.16      429.56    189.16 o 
  11  -8   2        2.78      145.37    154.40 o 
  12  -8   2      412.25      599.31    225.73 o 
  13  -8   2        3.16      114.45    101.13 o 
 -15  -7   2      210.12      258.01    162.53 o 
 -14  -7   2        0.12        8.80     58.01 o 
 -13  -7   2       21.03       38.83     78.33 o 
 -12  -7   2       56.41       23.48     27.76 o 
 -11  -7   2       65.53      246.72    152.82 o 
 -10  -7   2      233.10      275.84    132.50 o 
  -9  -7   2       14.19       10.84     57.11 o 
  -8  -7   2        8.49        0.00     21.44 o 
  -7  -7   2     3327.79     3630.42    416.02 o 
  -6  -7   2      185.21      190.97     91.65 o 
  -5  -7   2        0.71        0.00     38.15 o 
  -4  -7   2        1.40        9.25     36.34 o 
  -3  -7   2     2422.48     2324.12    268.39 o 
  -2  -7   2     1876.07     2088.59    172.67 o 
  -1  -7   2     1045.03      845.81    154.17 o 
   0  -7   2      565.36      528.75     83.77 o 
   1  -7   2        6.83        9.70     15.37 o 
   2  -7   2      259.37      208.36     47.03 o 
   3  -7   2       98.04      123.32     39.54 o 
   4  -7   2      187.09      211.70     46.23 o 
   5  -7   2      208.42      196.82     31.70 o 
   6  -7   2      150.26      173.13     85.55 o 
   7  -7   2      602.52      636.33    206.54 o 
   8  -7   2       62.78      134.76    104.06 o 
   9  -7   2        7.01      249.66    142.21 o 
  10  -7   2      129.85      249.88    165.69 o 
  11  -7   2      380.20      491.87    199.55 o 
  12  -7   2       86.50      162.07    120.54 o 
  13  -7   2        1.02       27.76     62.98 o 
  14  -7   2        4.09       39.05    119.86 o 
 -16  -6   2       10.92        0.00     63.66 o 
 -15  -6   2       73.54       88.26    117.83 o 
 -14  -6   2     1164.35     1097.27    319.41 o 
 -13  -6   2       64.75        0.00    120.09 o 
 -12  -6   2        0.36        0.00     79.01 o 
 -11  -6   2      302.97      273.00     88.86 o 
 -10  -6   2     1172.85     1370.18    298.42 o 
  -9  -6   2     2356.47     2155.72    348.98 o 
  -8  -6   2      102.33       97.06     77.43 o 
  -7  -6   2      353.52      507.22    151.92 o 
  -6  -6   2      465.91      588.03    155.98 o 
  -5  -6   2     1655.42     1404.72    219.86 o 
  -4  -6   2       23.68       37.92     27.09 o 
  -3  -6   2      340.42      352.97     67.39 o 
  -2  -6   2     7343.30     6982.01    302.14 o 
  -1  -6   2       12.10        0.00     15.95 o 
   0  -6   2       76.17       50.84     16.69 o 
   1  -6   2       79.39       79.00     18.82 o 
   2  -6   2    10320.77     9883.80    339.58 o 
   3  -6   2      130.90      103.47     38.49 o 
   4  -6   2      494.56      463.18     61.14 o 
   5  -6   2      584.64      643.55     62.79 o 
   6  -6   2    11121.76    11058.51    758.00 o 
   7  -6   2      474.28      557.55    185.55 o 
   8  -6   2      296.39      410.60    166.81 o 
   9  -6   2       13.56       33.63     62.98 o 
  10  -6   2     1497.21     1907.42    396.83 o 
  11  -6   2       30.67      110.16     97.29 o 
  12  -6   2      318.26      407.89    213.31 o 
  13  -6   2       13.20       65.01     96.16 o 
  14  -6   2      264.61      610.37    291.87 o 
 -16  -5   2       17.93        0.00     70.20 o 
 -15  -5   2        1.86       54.63    142.89 o 
 -14  -5   2      279.43      274.94    160.95 o 
 -13  -5   2      522.42      643.56    230.02 o 
 -12  -5   2       81.58       55.08     82.62 o 
 -11  -5   2       92.56       51.01     48.31 o 
 -10  -5   2       17.45      139.73    108.80 o 
  -9  -5   2      550.34      654.39    200.67 o 
  -8  -5   2      220.60      158.91     86.68 o 
  -7  -5   2      114.78       45.82     35.89 o 
  -6  -5   2       29.03       13.54     23.70 o 
  -5  -5   2     5862.52     6567.39    470.42 o 
  -4  -5   2        1.10       10.16     26.86 o 
  -3  -5   2      301.74      302.29     63.18 o 
  -2  -5   2      523.90      553.60     68.64 o 
  -1  -5   2    26472.58    27665.98    406.69 o 
   0  -5   2      306.54      304.93     46.84 o 
   1  -5   2      968.31     1009.23     76.59 o 
   2  -5   2      968.41      996.73     87.95 o 
   3  -5   2        9.33        0.00     19.64 o 
   4  -5   2      184.98      149.88     31.38 o 
   5  -5   2      403.41      391.36     46.98 o 
   6  -5   2     1828.11     1642.41    285.77 o 
   7  -5   2       42.33      149.66    118.06 o 
   8  -5   2      228.20      372.68    161.17 o 
   9  -5   2      906.94     1059.35    282.16 o 
  10  -5   2      420.59      455.52    202.71 o 
  11  -5   2       26.07      131.60    106.77 o 
  12  -5   2       20.31       87.58     98.64 o 
  13  -5   2      719.47      791.63    293.90 o 
  14  -5   2       36.30      246.50    194.80 o 
  15  -5   2        1.55      141.53    185.10 o 
 -16  -4   2      266.88      431.60    259.59 o 
 -15  -4   2      189.80      294.35    197.29 o 
 -14  -4   2       89.01      308.35    181.49 o 
 -13  -4   2      351.12      353.94    171.10 o 
 -12  -4   2     1469.01     1619.39    368.62 o 
 -11  -4   2      686.03      670.87    204.74 o 
 -10  -4   2      195.76      220.32     76.82 o 
  -9  -4   2        7.92       86.45     99.77 o 
  -8  -4   2     3951.17     3621.39    423.47 o 
  -7  -4   2     5748.49     5366.73    486.00 o 
  -6  -4   2     2577.01     2288.90    297.74 o 
  -5  -4   2       36.27       59.59     50.34 o 
  -4  -4   2      222.50      193.41     50.74 o 
  -3  -4   2      190.65      135.28     32.76 o 
  -2  -4   2       37.65       39.63      8.53 o 
  -1  -4   2       20.06       18.64     15.19 o 
   0  -4   2    29323.14    29149.83    447.41 o 
   1  -4   2     1816.91     1798.28    108.98 o 
   2  -4   2        1.20       19.35     25.85 o 
   3  -4   2     2142.02     2421.36    192.90 o 
   4  -4   2     6520.24     6101.03    465.68 o 
   5  -4   2       42.19       37.34     39.95 o 
   6  -4   2      920.00      866.57     69.47 o 
   7  -4   2      381.82      510.60    163.43 o 
   8  -4   2     1847.47     1767.24    333.18 o 
   9  -4   2       87.16      202.93    136.57 o 
  10  -4   2       37.32       57.79     70.20 o 
  11  -4   2        0.72        0.00     41.08 o 
  12  -4   2     2192.26     2527.50    490.96 o 
  13  -4   2       27.85       49.21     84.65 o 
  14  -4   2        9.92      184.65    162.98 o 
  15  -4   2       13.34       51.92    108.80 o 
 -16  -3   2        5.07      108.58    135.44 o 
 -15  -3   2      183.24      178.78    158.24 o 
 -14  -3   2       27.17      131.83    109.93 o 
 -13  -3   2        0.61       34.76     61.17 o 
 -12  -3   2      434.47      344.46    161.17 o 
 -11  -3   2      194.48      302.48    151.24 o 
 -10  -3   2        7.08       27.09     25.06 o 
  -9  -3   2      165.18      157.67     74.49 o 
  -8  -3   2      292.10      299.77    110.83 o 
  -7  -3   2     2203.47     2315.09    315.57 o 
  -6  -3   2     2192.31     1833.83    264.10 o 
  -5  -3   2     1422.98     1427.52    213.09 o 
  -4  -3   2      101.52       88.55     22.54 o 
  -3  -3   2     1953.42     2668.81    145.94 o 
  -2  -3   2        2.16       10.12     17.19 o 
  -1  -3   2     1045.45     1041.84     79.55 o 
   0  -3   2      341.00      365.87     56.25 o 
   1  -3   2      448.78      464.39     66.06 o 
   2  -3   2     1298.05     1268.22    122.03 o 
   3  -3   2       16.87       53.00     28.79 o 
   4  -3   2     1561.21     1452.24    156.39 o 
   5  -3   2      173.73      316.64     45.28 o 
   6  -3   2      472.81      446.19     57.97 o 
   7  -3   2        1.35       11.03     30.02 o 
   8  -3   2      387.96      441.29     62.11 o 
   9  -3   2       28.16      306.36     61.37 o 
  10  -3   2      381.74      382.18     67.70 o 
  11  -3   2      688.48      926.85    289.84 o 
  12  -3   2       79.73       89.39     77.65 o 
  13  -3   2      870.05      897.50    309.93 o 
  14  -3   2       39.13      191.64    183.29 o 
  15  -3   2      271.64      190.52    177.88 o 
  16  -3   2        4.74        0.00     34.99 o 
 -16  -2   2       68.63      165.46    153.95 o 
 -15  -2   2      107.71      141.98    117.61 o 
 -14  -2   2     2100.22     2274.91    491.87 o 
 -13  -2   2      448.87      386.00    182.16 o 
 -12  -2   2       23.75       81.94     69.30 o 
 -11  -2   2        7.42        3.84     36.79 o 
 -10  -2   2     5471.51     5289.08    606.31 o 
  -9  -2   2      143.57        2.93     80.59 o 
  -8  -2   2      297.22      283.75     70.77 o 
  -7  -2   2        0.93        6.77     48.76 o 
  -6  -2   2     9222.25     7736.67    532.05 o 
  -5  -2   2     1180.75     1021.76    122.26 o 
  -4  -2   2     1444.69     1446.89    112.07 o 
  -3  -2   2       71.79       63.12     16.88 o 
  -2  -2   2      402.36      591.89     60.40 o 
  -1  -2   2     4142.07     3796.26    171.94 o 
   0  -2   2      512.81      514.44     60.60 o 
   1  -2   2     1737.80     1523.69    112.04 o 
   2  -2   2     2674.04     2720.96    164.64 o 
   3  -2   2      672.81      746.73     98.02 o 
   4  -2   2      799.36      838.37    116.35 o 
   5  -2   2     1088.79     1064.81     70.72 o 
   6  -2   2    37693.24    38644.13    799.99 o 
   7  -2   2     1243.95     1216.76    116.60 o 
   8  -2   2       15.09        0.32      6.90 o 
   9  -2   2     2360.61     2566.84    188.38 o 
  10  -2   2    12050.53    12266.98    449.84 o 
  11  -2   2       69.67       64.47     33.82 o 
  12  -2   2      658.09      618.65    112.19 o 
  13  -2   2      451.30      443.33    214.89 o 
  14  -2   2     2847.02     2889.57    562.97 o 
  15  -2   2        2.14       94.81    157.11 o 
  16  -2   2      252.37      266.36    220.99 o 
 -16  -1   2      122.57      272.91    203.16 o 
 -15  -1   2       80.76      386.22    242.89 o 
 -14  -1   2        8.82       57.56    133.63 o 
 -13  -1   2     1235.35     1255.51    347.85 o 
 -12  -1   2       52.41       95.71    137.24 o 
 -11  -1   2       85.87      198.19    132.05 o 
 -10  -1   2       76.48       50.34     19.19 o 
  -9  -1   2     1009.27      754.16    195.48 o 
  -8  -1   2      492.54      383.29    132.50 o 
  -7  -1   2      467.28      406.21     88.80 o 
  -6  -1   2     2219.90     2051.16    184.44 o 
  -5  -1   2    19687.86    21807.65    566.86 o 
  -4  -1   2     1118.31     1074.39     94.11 o 
  -3  -1   2      544.07      491.02     58.51 o 
  -2  -1   2       27.57       21.91      8.35 o 
  -1  -1   2     4858.68     5676.05    198.20 o 
   0  -1   2      801.25      863.19    102.93 o 
   1  -1   2     1390.60     1268.32     92.70 o 
   2  -1   2       13.50       52.26     22.68 o 
   3  -1   2     1971.41     2347.33    162.13 o 
   4  -1   2     1275.77     1243.86     89.81 o 
   5  -1   2      266.95      272.96     51.17 o 
   6  -1   2      916.92      830.83     94.47 o 
   7  -1   2    18525.02    19126.21    392.87 o 
   8  -1   2      365.34      412.68     64.04 o 
   9  -1   2      125.85      185.11     43.32 o 
  10  -1   2     1054.59     1210.69    117.62 o 
  11  -1   2      494.77      558.48     85.23 o 
  12  -1   2      340.92      337.05     85.86 o 
  13  -1   2       51.59       99.43     51.64 o 
  14  -1   2        1.08        0.00     92.55 o 
  15  -1   2       90.68       66.36     95.03 o 
  16  -1   2       68.64      204.96    159.14 o 
  17  -1   2       65.76       74.27    125.73 o 
 -16   0   2      427.18      442.88    207.22 o 
 -15   0   2      360.07      527.31    256.88 o 
 -14   0   2      176.98      356.20    216.48 o 
 -13   0   2      384.74      265.91    201.80 o 
 -12   0   2     2305.99     2237.66    457.33 o 
 -11   0   2       21.36       83.07    114.67 o 
 -10   0   2      421.15      437.92    179.91 o 
  -9   0   2     1633.63     1694.55    328.21 o 
  -8   0   2    11625.51    10964.61    777.64 o 
  -7   0   2        4.99        0.00     58.69 o 
  -6   0   2     2530.45     2695.81    171.60 o 
  -5   0   2     1140.81     1122.55    122.92 o 
  -4   0   2    34661.43    34244.56    521.73 o 
  -3   0   2     3786.13     3265.01    184.90 o 
  -2   0   2     2397.46     2257.96    133.20 o 
  -1   0   2      644.40      489.61     74.72 o 
   2   0   2      606.22      565.23     87.36 o 
   3   0   2        1.98        6.99     19.30 o 
   4   0   2    30553.92    30284.28    373.57 o 
   5   0   2        0.39        9.21     35.10 o 
   6   0   2        2.33        0.00     23.83 o 
   7   0   2        2.48        0.00     11.46 o 
   8   0   2     7717.99     7697.36    277.58 o 
   9   0   2      411.62      500.83     72.67 o 
  10   0   2       26.96        3.66     34.06 o 
  11   0   2      803.96      824.56    130.37 o 
  12   0   2      999.21      949.37    155.72 o 
  13   0   2      241.77      289.73     78.00 o 
  14   0   2        7.30       30.97     39.46 o 
  15   0   2      198.53      254.17    181.94 o 
  16   0   2      236.73      365.01    236.34 o 
  17   0   2       17.89      183.07    212.86 o 
 -16   1   2       67.84      119.41    126.86 o 
 -15   1   2        1.51        0.00     10.84 o 
 -14   1   2       97.23       58.92    113.32 o 
 -13   1   2      126.03      386.00    217.60 o 
 -12   1   2      512.13      479.00    222.34 o 
 -11   1   2      105.18      166.81    140.18 o 
 -10   1   2        2.25       23.70     46.95 o 
  -9   1   2      131.71      351.69    168.62 o 
  -8   1   2       48.89       92.78     86.00 o 
  -7   1   2       27.01       26.45     12.30 o 
  -6   1   2     3054.08     2865.63    206.38 o 
  -5   1   2      527.83      561.74     71.55 o 
  -4   1   2      448.90      531.62     54.54 o 
  -3   1   2      156.53      164.44     63.88 o 
  -2   1   2     1296.69     1227.11     96.47 o 
  -1   1   2      632.56      604.98     56.98 o 
   2   1   2      354.46      313.99     58.46 o 
   3   1   2     1079.64     1047.39     64.69 o 
   4   1   2     1562.69     1504.05     86.97 o 
   5   1   2     2422.56     2227.33    111.70 o 
   6   1   2     2184.15     2197.61    107.07 o 
   7   1   2     1507.04     1394.73    101.32 o 
   8   1   2      435.15      400.37     47.28 o 
   9   1   2     2144.40     2210.94    208.47 o 
  10   1   2      579.82      580.97    107.63 o 
  11   1   2      534.40      471.16     97.51 o 
  12   1   2      682.20      705.08    130.10 o 
  13   1   2       39.94       77.20     88.15 o 
  14   1   2       47.60       39.79     20.88 o 
  15   1   2      329.96      248.14     92.12 o 
  16   1   2       25.74       89.84    135.66 o 
  17   1   2       30.16      147.18    187.36 o 
 -15   2   2       16.74        0.00    150.11 o 
 -14   2   2      490.24      291.87    141.76 o 
 -13   2   2      528.15      489.38    199.55 o 
 -12   2   2       39.02      157.56    109.93 o 
 -11   2   2       35.45      145.60    154.40 o 
 -10   2   2     1982.53     2236.53    419.18 o 
  -9   2   2      666.82      764.05    126.42 o 
  -8   2   2        0.06        0.00     18.85 o 
  -7   2   2      102.39       69.14     36.24 o 
  -6   2   2     6346.59     6388.83    296.10 o 
  -5   2   2        1.21        0.00      9.81 o 
  -4   2   2      106.43       95.21     30.32 o 
  -3   2   2        5.40        5.36     14.81 o 
  -2   2   2     2769.82     2741.21    143.24 o 
  -1   2   2       90.28       85.65     22.65 o 
   0   2   2      572.14      565.68     59.37 o 
   2   2   2    42525.97    41238.84    402.53 o 
   3   2   2      510.07      508.51     36.25 o 
   4   2   2      179.43      156.52     28.94 o 
   5   2   2      635.13      497.06     51.74 o 
   6   2   2       59.29      259.95     32.31 o 
   7   2   2        0.88        0.00     29.86 o 
   8   2   2       55.08       37.31     19.87 o 
   9   2   2     1019.76      726.17    128.21 o 
  10   2   2     1458.31     1478.61    176.95 o 
  11   2   2       53.58        9.07     46.86 o 
  12   2   2        6.80        0.00     71.17 o 
  13   2   2      536.82      419.86    102.48 o 
  14   2   2     3275.85     3279.76    335.26 o 
  15   2   2      286.09      256.41     90.20 o 
  16   2   2       25.30       77.72     67.62 o 
  17   2   2        0.99        0.00    140.86 o 
 -15   3   2      140.25      160.04    131.15 o 
 -14   3   2       72.21       86.23     42.89 o 
 -13   3   2      112.65      123.02     81.26 o 
 -12   3   2      198.03      155.30     97.06 o 
 -11   3   2      233.36      281.94    131.60 o 
 -10   3   2       68.52      215.80    141.98 o 
  -9   3   2      155.28      184.70     62.12 o 
  -8   3   2      830.34      967.09    127.36 o 
  -7   3   2        0.07       23.18     21.90 o 
  -6   3   2      116.15       85.93     56.66 o 
  -5   3   2      217.45      261.10     50.64 o 
  -4   3   2     2359.78     2300.99    183.05 o 
  -3   3   2      224.88      219.48     51.95 o 
  -2   3   2       38.76       14.87     18.51 o 
  -1   3   2     1864.03     1879.88    101.52 o 
   0   3   2      400.20      324.53     29.78 o 
   1   3   2      712.82      789.51     91.65 o 
   2   3   2       56.16       70.78     37.21 o 
   3   3   2     7287.44     7487.05    152.05 o 
   4   3   2       61.51       42.82     26.83 o 
   5   3   2     1194.11     1162.02     82.29 o 
   6   3   2      204.68      212.21     33.50 o 
   7   3   2     3235.75     3412.03    238.92 o 
   8   3   2      241.19      220.43     69.96 o 
   9   3   2       65.25       39.10     30.04 o 
  10   3   2      157.50      127.00     63.43 o 
  11   3   2      439.82      504.87    106.12 o 
  12   3   2      349.74      318.87     81.36 o 
  13   3   2       80.51       45.87     60.10 o 
  14   3   2     1122.33     1033.00    242.89 o 
  15   3   2      898.82     1105.05    206.31 o 
  16   3   2       34.90       42.69     65.85 o 
  17   3   2       14.88        0.00    168.62 o 
 -15   4   2      119.92      166.14    147.18 o 
 -14   4   2      100.81      131.37    145.60 o 
 -13   4   2       32.22       71.33     86.00 o 
 -12   4   2     3212.96     2999.95    533.63 o 
 -11   4   2      526.33      538.82    206.54 o 
 -10   4   2      185.19      238.37    129.57 o 
  -9   4   2       11.76        0.00     44.92 o 
  -8   4   2     4457.86     4553.58    245.32 o 
  -7   4   2      800.78      897.24     99.94 o 
  -6   4   2        9.45        4.23     10.38 o 
  -5   4   2     1007.76     1005.48     91.51 o 
  -4   4   2    14547.70    14469.41    467.64 o 
  -3   4   2     1131.80     1055.29     91.10 o 
  -2   4   2       23.43        4.12     17.02 o 
  -1   4   2       13.08       10.12     11.39 o 
   0   4   2    32463.14    32975.30    236.20 o 
   1   4   2       17.69      123.09     45.07 o 
   2   4   2      284.72      228.61     45.80 o 
   3   4   2      245.18      195.83     37.86 o 
   4   4   2     8418.11     7825.38    196.91 o 
   5   4   2      170.51      163.83     34.07 o 
   6   4   2     2763.02     2813.07    165.79 o 
   7   4   2      169.74      178.94     51.14 o 
   8   4   2    19885.36    19821.40    630.86 o 
   9   4   2      727.54      819.70    137.46 o 
  10   4   2      396.56      410.98     95.52 o 
  11   4   2      127.14       63.39    106.88 o 
  12   4   2     2207.20     2457.25    275.82 o 
  13   4   2      394.32      367.88    116.63 o 
  14   4   2        2.79        0.00     56.12 o 
  15   4   2       68.24       47.39     29.23 o 
  16   4   2      229.48      223.11     84.33 o 
  17   4   2      102.83       95.77     71.11 o 
 -14   5   2       63.34        0.00     75.17 o 
 -13   5   2       46.84       17.38     42.21 o 
 -12   5   2       54.77      153.27    139.50 o 
 -11   5   2      506.05      363.88    148.30 o 
 -10   5   2      218.80      211.06    133.63 o 
  -9   5   2      266.42      233.40    120.09 o 
  -8   5   2      366.65      363.65    122.57 o 
  -7   5   2        3.66        0.00     28.78 o 
  -6   5   2      155.22      132.84     41.76 o 
  -5   5   2      146.89       92.47     21.11 o 
  -4   5   2       55.11       48.49     23.09 o 
  -3   5   2        9.80       39.33     17.05 o 
  -2   5   2     3192.18     3256.93     98.97 o 
  -1   5   2       45.15       63.53     20.50 o 
   0   5   2     3722.88     3587.09    103.23 o 
   1   5   2     2398.12     2214.20    143.06 o 
   2   5   2     2422.44     2369.86    129.21 o 
   3   5   2      819.75      761.27     60.84 o 
   4   5   2      820.60      815.35     63.11 o 
   5   5   2      601.09      633.91     70.93 o 
   6   5   2      304.99      268.82     52.51 o 
   7   5   2     1093.40     1116.47    141.52 o 
   8   5   2      230.76      260.72     73.29 o 
   9   5   2     4329.52     4309.12    316.83 o 
  10   5   2      208.04      182.83     51.24 o 
  11   5   2       26.91       50.17    146.50 o 
  12   5   2      792.49      801.49    160.08 o 
  13   5   2       92.84      228.02     70.09 o 
  14   5   2       10.84        0.00     25.39 o 
  15   5   2        0.01        0.00     57.14 o 
  16   5   2      105.54       79.79     69.29 o 
  17   5   2       58.38      133.31     69.36 o 
 -14   6   2      389.10      562.52    277.20 o 
 -13   6   2      608.65      611.28    260.49 o 
 -12   6   2       16.92       78.33     93.68 o 
 -11   6   2       73.86      158.69    146.05 o 
 -10   6   2     2569.86     2293.87    439.27 o 
  -9   6   2      679.39      491.41    195.71 o 
  -8   6   2        2.66        0.00     68.85 o 
  -7   6   2      157.10      308.12    120.09 o 
  -6   6   2     7242.17     6953.84    603.38 o 
  -5   6   2      221.08      228.66     91.42 o 
  -4   6   2     2085.30     2175.16    188.87 o 
  -3   6   2        5.65        0.00      8.71 o 
  -2   6   2     1689.48     1358.73     88.25 o 
  -1   6   2      363.81      339.79     40.81 o 
   0   6   2       95.93       75.94     21.34 o 
   1   6   2       97.01       74.33     19.01 o 
   2   6   2      787.49      896.04     58.47 o 
   3   6   2      361.63      318.49     34.15 o 
   4   6   2      989.51      941.91     96.03 o 
   5   6   2      648.47      533.80     62.23 o 
   6   6   2      940.07      717.22     81.44 o 
   7   6   2      889.21      976.71    133.12 o 
   8   6   2      717.63      679.40    115.80 o 
   9   6   2      164.75      165.91     64.24 o 
  10   6   2     6485.34     6407.63    418.10 o 
  11   6   2       43.08       51.79     27.88 o 
  12   6   2       15.02        7.33     90.63 o 
  13   6   2      116.55      200.09     86.04 o 
  14   6   2     2505.36     2747.03    331.44 o 
  15   6   2        0.61        0.00    114.45 o 
  16   6   2        0.54        0.00     51.33 o 
  17   6   2      279.40      315.72    107.61 o 
 -13   7   2        0.95       86.45     99.77 o 
 -12   7   2       17.79      215.35    130.02 o 
 -11   7   2      147.92      314.44    164.56 o 
 -10   7   2      445.63      371.10    186.90 o 
  -9   7   2       84.41      125.05    109.70 o 
  -8   7   2        9.01        0.00     39.05 o 
  -7   7   2      119.35      207.22    120.77 o 
  -6   7   2      196.19      296.16    121.22 o 
  -5   7   2     1693.02     1807.87    290.97 o 
  -4   7   2     1865.80     2119.38    286.00 o 
  -3   7   2       96.27       97.90     23.87 o 
  -2   7   2       26.97       38.02     14.97 o 
  -1   7   2       17.48      210.09     40.58 o 
   0   7   2        0.41        2.61     14.40 o 
   1   7   2      930.76      945.67     50.97 o 
   2   7   2      179.61      185.18     39.11 o 
   3   7   2     4358.21     4498.05    137.93 o 
   4   7   2     1045.24     1093.00     79.24 o 
   5   7   2      999.04      804.92    101.55 o 
   6   7   2      397.38      319.96     48.94 o 
   7   7   2      840.85      769.47    119.70 o 
   8   7   2      121.38      134.68     37.74 o 
   9   7   2      131.10      139.81     51.35 o 
  10   7   2       29.15       43.36     22.49 o 
  11   7   2       47.62        9.96     47.95 o 
  12   7   2       18.87       92.95     68.39 o 
  13   7   2        8.53        0.00     39.36 o 
  14   7   2       52.28      131.87     94.71 o 
  15   7   2     1422.55     1618.05    272.50 o 
  16   7   2      296.98      307.56    129.98 o 
  17   7   2       11.30        0.00     99.89 o 
 -13   8   2        5.91        0.00     38.15 o 
 -12   8   2      357.95      576.06    278.33 o 
 -11   8   2      136.55      253.72    165.23 o 
 -10   8   2      197.63      307.90    194.13 o 
  -9   8   2       79.09      145.60    117.61 o 
  -8   8   2     1215.10     1668.82    342.21 o 
  -7   8   2      277.39      427.98    176.97 o 
  -6   8   2      331.56      418.95    163.43 o 
  -5   8   2        7.04        3.16     51.92 o 
  -4   8   2    10053.60     9793.07    629.11 o 
  -3   8   2       90.32      100.18     22.06 o 
  -2   8   2      242.16      292.98     45.24 o 
  -1   8   2      818.30      900.50     70.69 o 
   0   8   2    13757.00    13150.62    259.17 o 
   1   8   2      470.53      436.07     38.72 o 
   2   8   2       77.54       67.31     17.41 o 
   3   8   2     1327.63     1370.58     68.74 o 
   4   8   2    17269.76    17840.23    330.90 o 
   5   8   2      192.63      171.12     37.16 o 
   6   8   2       82.20       79.29     33.90 o 
   7   8   2       14.39        1.43     21.71 o 
   8   8   2     7569.12     7463.09    409.05 o 
   9   8   2        7.10        3.16     28.46 o 
  10   8   2      158.64      139.01     53.06 o 
  11   8   2      199.90      403.77    109.48 o 
  12   8   2     2632.67     2686.63    304.36 o 
  13   8   2      105.73      219.53     94.10 o 
  14   8   2        1.02       61.45     54.92 o 
  15   8   2      203.69      277.05    117.67 o 
  16   8   2     1235.10     1304.73    254.57 o 
  17   8   2       37.07        0.00     54.94 o 
 -12   9   2       48.59       83.52    129.34 o 
 -11   9   2        4.25       78.33    139.50 o 
 -10   9   2      425.90      469.29    206.09 o 
  -9   9   2      373.38      533.85    205.87 o 
  -8   9   2      231.09      561.84    207.22 o 
  -7   9   2        2.17       96.61     81.04 o 
  -6   9   2      270.01      233.86    126.86 o 
  -5   9   2      392.90      467.94    155.98 o 
  -4   9   2      282.33      496.61    145.37 o 
  -3   9   2     1371.70     1473.06    127.50 o 
  -2   9   2      415.18      511.26     64.35 o 
  -1   9   2       84.98       50.55     36.08 o 
   0   9   2      553.83      645.18     49.89 o 
   1   9   2     9553.90     9943.19    232.67 o 
   2   9   2      601.05      573.89     53.52 o 
   3   9   2     2660.60     2869.72    126.39 o 
   4   9   2     2282.01     2430.11    125.07 o 
   5   9   2     8200.20     8219.33    257.49 o 
   6   9   2     2014.25     2056.23    142.42 o 
   7   9   2      395.93      271.55    113.99 o 
   8   9   2      375.21      353.82     76.20 o 
   9   9   2     1510.96     1286.34    176.82 o 
  10   9   2      469.55      528.89    122.51 o 
  11   9   2      101.96       44.91     32.51 o 
  12   9   2      134.91       22.97     65.69 o 
  13   9   2       40.15      108.03     85.21 o 
  14   9   2       88.84      164.06    108.82 o 
  15   9   2       98.23      131.50     91.66 o 
  16   9   2       25.09       89.77     93.23 o 
 -11  10   2        0.78      221.22    164.33 o 
 -10  10   2      838.10      683.74    245.37 o 
  -9  10   2       84.41      237.47    135.89 o 
  -8  10   2       10.15      104.51    126.63 o 
  -7  10   2      226.54      388.03    161.40 o 
  -6  10   2      865.22     1085.08    257.11 o 
  -5  10   2       37.59       74.49     70.88 o 
  -4  10   2        4.81        0.00     14.45 o 
  -3  10   2       19.11       23.76     24.38 o 
  -2  10   2     5258.46     5189.28    221.63 o 
  -1  10   2       69.88       47.53     10.17 o 
   0  10   2        0.98        6.24     13.27 o 
   1  10   2       21.34       35.11     14.46 o 
   2  10   2    11613.86    11669.26    265.10 o 
   3  10   2       33.02       10.12     14.94 o 
   4  10   2      390.94      399.18     50.42 o 
   5  10   2      388.68      434.79     55.95 o 
   6  10   2     5556.17     6032.73    247.34 o 
   7  10   2       69.04        0.00     65.01 o 
   8  10   2       21.64       10.64     22.57 o 
   9  10   2      175.49      212.18     65.88 o 
  10  10   2     6767.78     7383.98    474.86 o 
  11  10   2      152.01       90.77     52.60 o 
  12  10   2      302.08      348.99    108.97 o 
  13  10   2       16.41       78.67     44.22 o 
  14  10   2     1750.24     2020.40    300.34 o 
  15  10   2       43.87       73.90     80.74 o 
  16  10   2      162.59      279.24    118.52 o 
 -10  11   2       34.88       84.42     98.19 o 
  -9  11   2      252.85      273.13    156.21 o 
  -8  11   2        2.25        0.00     45.15 o 
  -7  11   2      881.89     1140.39    271.10 o 
  -6  11   2      292.30      427.53    155.53 o 
  -5  11   2      175.04      134.54     87.81 o 
  -4  11   2       15.20        0.00     81.26 o 
  -3  11   2      802.90      915.34    191.64 o 
  -2  11   2      673.01      644.54     95.10 o 
  -1  11   2       45.27       99.94     27.37 o 
   0  11   2      111.75      115.57     23.43 o 
   1  11   2      265.87      248.89     34.67 o 
   2  11   2      613.46      616.15     63.37 o 
   3  11   2     1227.36     1266.60     94.71 o 
   4  11   2       38.43       59.31     31.40 o 
   5  11   2      372.72      390.10     46.72 o 
   6  11   2        4.92        0.00      8.28 o 
   7  11   2       97.30       85.55     11.74 o 
   8  11   2      275.34      196.39     91.87 o 
   9  11   2      167.78      108.32     41.33 o 
  10  11   2        1.96        6.35     42.04 o 
  11  11   2      374.31      326.51     96.51 o 
  12  11   2      117.90      146.80     71.38 o 
  13  11   2       61.48       58.02     33.84 o 
  14  11   2      130.57      273.48    122.61 o 
  15  11   2      241.46      424.21    148.24 o 
  16  11   2       63.27       55.96     49.77 o 
  -9  12   2        0.38        0.00     93.68 o 
  -8  12   2     1565.51     1269.05    306.09 o 
  -7  12   2      378.67      588.70    204.51 o 
  -6  12   2      485.95      546.72    179.91 o 
  -5  12   2        0.05        0.00     20.99 o 
  -4  12   2     2618.63     2543.98    346.04 o 
  -3  12   2      118.73      126.63     85.33 o 
  -2  12   2      147.50      150.79     63.66 o 
  -1  12   2       75.89       81.19     17.82 o 
   0  12   2     2165.11     2301.28    167.68 o 
   1  12   2       12.98        1.69     28.10 o 
   2  12   2        2.03        0.00     10.80 o 
   3  12   2      320.65      392.55     65.77 o 
   4  12   2     1843.18     1912.07    158.96 o 
   5  12   2       50.64       74.97     15.65 o 
   6  12   2        2.55       17.82     40.17 o 
   7  12   2      349.91      387.13    140.40 o 
   8  12   2     1570.69     1567.02    335.21 o 
   9  12   2      518.50      584.48    121.90 o 
  10  12   2       25.69       33.47     27.54 o 
  11  12   2        1.65       26.91     26.65 o 
  12  12   2     1507.01     1521.65    241.02 o 
  13  12   2        3.73      127.90     84.56 o 
  14  12   2       44.69       31.60     64.23 o 
  15  12   2        4.74       14.30     44.62 o 
  -1  13   2      515.64      872.45    182.16 o 
   0  13   2        5.70        6.77     15.12 o 
   1  13   2      767.48      704.05    177.20 o 
   2  13   2        5.22        4.74     48.76 o 
   3  13   2      105.99      162.75     73.14 o 
   4  13   2      293.13      418.95    142.44 o 
   5  13   2      408.30      310.83    134.76 o 
   6  13   2      103.03       43.79     64.78 o 
   7  13   2      259.11      351.69    141.76 o 
   8  13   2      558.69      709.92    230.92 o 
   9  13   2       40.08       40.96     16.86 o 
  10  13   2        1.55       10.13     58.98 o 
  11  13   2        3.42        5.56     36.27 o 
  12  13   2       69.69       65.16     31.63 o 
  13  13   2       49.23      128.14     73.48 o 
  14  13   2       17.09       99.71     72.81 o 
   0  14   2        3.20        0.00     56.21 o 
   1  14   2       47.10       41.99     37.25 o 
   2  14   2      579.74      725.04    197.97 o 
   3  14   2       25.27       16.25     25.73 o 
   4  14   2       10.40        0.00     74.72 o 
   5  14   2       47.13       29.34     37.70 o 
   6  14   2     1048.38     1387.11    319.18 o 
   7  14   2       49.62      120.99     99.10 o 
   8  14   2        7.33        0.00      6.77 o 
   9  14   2       21.70       21.90     68.85 o 
  10  14   2     1362.24     1557.31    382.61 o 
  11  14   2      448.95      613.53    235.21 o 
  12  14   2       31.22       53.27     55.98 o 
  13  14   2       52.60       82.62     33.41 o 
   1  15   2      220.98      341.76    132.73 o 
   2  15   2      162.76      251.91    134.76 o 
   3  15   2      250.23      232.28     87.13 o 
   4  15   2        1.51       10.84     25.28 o 
   5  15   2       92.32       98.64     18.28 o 
   6  15   2       25.78       55.30     45.82 o 
   7  15   2      407.30      585.77    233.40 o 
   8  15   2        2.06        0.00     52.60 o 
   9  15   2      303.02      455.97    221.89 o 
  10  15   2       90.26       75.85     46.27 o 
  11  15   2      323.43      552.59    246.05 o 
  12  15   2       40.01      275.16    177.88 o 
   3  16   2        5.68       73.36     76.07 o 
   4  16   2     3208.36     3525.45    526.85 o 
   5  16   2        6.03      129.79    119.41 o 
   6  16   2      102.25      235.21    148.98 o 
   7  16   2      240.81      337.24    172.68 o 
   8  16   2     1142.06     1294.34    366.13 o 
   9  16   2      133.74       55.30     83.29 o 
  10  16   2       21.09        0.00     29.34 o 
  11  16   2      117.81      163.20    157.79 o 
   5  17   2      339.02      169.97    123.02 o 
   6  17   2       53.11       73.59     98.64 o 
   7  17   2       98.19      218.28    154.17 o 
   8  17   2       14.93       69.75     69.30 o 
 -11 -13   3      860.60      922.33    294.35 o 
 -10 -13   3       67.30      111.96    109.25 o 
  -9 -13   3      258.36      261.62    132.95 o 
  -8 -13   3       53.19       88.49     97.74 o 
  -7 -13   3      440.25      408.57    158.69 o 
  -6 -13   3       61.71       66.59     73.81 o 
  -5 -13   3      100.56       37.70     30.02 o 
  -4 -13   3       26.87       46.95     29.57 o 
  -3 -13   3       89.21      115.35     90.74 o 
  -2 -13   3       42.40        4.51     59.82 o 
  -1 -13   3      357.28      339.27    140.40 o 
   0 -13   3       41.84      111.06     79.91 o 
   1 -13   3        2.91       19.19     19.64 o 
   2 -13   3       98.96       81.04     52.14 o 
   3 -13   3      434.71      407.44    152.59 o 
   4 -13   3        0.99       50.11     70.88 o 
   5 -13   3        1.10        0.00    125.73 o 
   6 -13   3        0.35        0.00     63.43 o 
   7 -13   3      239.71      245.14    148.30 o 
 -12 -12   3        1.28       18.06     24.60 o 
 -11 -12   3        6.25       48.31     53.27 o 
 -10 -12   3     1674.76     1829.54    372.45 o 
  -9 -12   3      424.93      477.64    177.88 o 
  -8 -12   3      106.58      182.62     96.61 o 
  -7 -12   3      289.41      337.47    145.14 o 
  -6 -12   3      494.76      659.81    186.45 o 
  -5 -12   3      282.69      350.33    141.31 o 
  -4 -12   3      285.83      474.71    148.76 o 
  -3 -12   3      125.70       90.74     77.20 o 
  -2 -12   3     1091.00     1350.99    261.85 o 
  -1 -12   3      317.12      293.00    118.96 o 
   0 -12   3       39.76       50.79     49.66 o 
   1 -12   3       61.66       46.50     21.22 o 
   2 -12   3     1422.93     1741.96    297.74 o 
   3 -12   3        2.01        0.00     33.18 o 
   4 -12   3       35.82        0.00     53.50 o 
   5 -12   3       77.79       61.88     55.25 o 
   6 -12   3      634.87      515.34    187.81 o 
   7 -12   3       36.50        0.00     74.72 o 
   8 -12   3       13.54       63.88     98.42 o 
   9 -12   3       75.22      371.10    206.32 o 
 -13 -11   3      161.98      532.05    242.66 o 
 -12 -11   3       30.10       45.37     70.88 o 
 -11 -11   3        1.23       99.10     99.10 o 
 -10 -11   3       89.28       85.55     75.85 o 
  -9 -11   3      221.59      364.33    156.43 o 
  -8 -11   3        6.59        0.00     42.89 o 
  -7 -11   3        1.12       18.06     61.62 o 
  -6 -11   3       22.77        0.00     50.34 o 
  -5 -11   3      101.02       87.36     67.72 o 
  -4 -11   3        1.81        1.81     15.35 o 
  -3 -11   3      161.34      119.64     60.50 o 
  -2 -11   3        8.61       14.67     20.32 o 
  -1 -11   3      824.38      670.42    173.13 o 
   0 -11   3       53.08       60.72     57.11 o 
   1 -11   3      843.26      745.59    179.46 o 
   2 -11   3      397.75      320.76    131.83 o 
   3 -11   3      334.03      339.50    136.79 o 
   4 -11   3        0.69        0.00     49.55 o 
   5 -11   3      495.29      406.99    158.69 o 
   6 -11   3       49.82        0.00     69.52 o 
   7 -11   3      121.72       76.75     97.29 o 
   8 -11   3       75.47       53.95     69.75 o 
   9 -11   3       45.71       92.32    117.61 o 
  10 -11   3        7.06      193.45    135.44 o 
 -13 -10   3      116.63       65.32    108.58 o 
 -12 -10   3      302.26      318.05    174.26 o 
 -11 -10   3      638.01      632.72    221.89 o 
 -10 -10   3       52.71      137.02    114.22 o 
  -9 -10   3        5.67        0.00     77.65 o 
  -8 -10   3     2327.18     2607.18    402.70 o 
  -7 -10   3      135.48      173.59     98.64 o 
  -6 -10   3       92.99       96.16     86.00 o 
  -5 -10   3       31.53       30.25      6.32 o 
  -4 -10   3     5141.69     5731.06    513.99 o 
  -3 -10   3      968.93     1040.16    218.28 o 
  -2 -10   3      166.53      285.32    103.84 o 
  -1 -10   3      388.17      418.50    126.18 o 
   0 -10   3     3541.85     3685.04    396.38 o 
   1 -10   3      184.68       97.29     44.47 o 
   2 -10   3       98.54      146.05     93.00 o 
   3 -10   3       45.74       44.92     85.55 o 
   4 -10   3     3931.41     4424.31    501.12 o 
   5 -10   3       61.86       96.84     63.88 o 
   6 -10   3      239.94      223.92    122.80 o 
   7 -10   3       10.86       79.46     93.90 o 
   8 -10   3      903.53     1100.43    303.61 o 
   9 -10   3       13.47        0.00     94.36 o 
  10 -10   3        4.96       50.79     26.86 o 
  11 -10   3       24.66        0.00     15.35 o 
 -14  -9   3        6.09        0.00    102.93 o 
 -13  -9   3      376.99      267.98     87.88 o 
 -12  -9   3       23.72       68.62    116.25 o 
 -11  -9   3        4.05       86.68     99.77 o 
 -10  -9   3       23.16       56.66     86.45 o 
  -9  -9   3      547.40      468.39    173.81 o 
  -8  -9   3        0.04       58.46     26.41 o 
  -7  -9   3       13.22        0.00     57.79 o 
  -6  -9   3       84.15      227.54    111.74 o 
  -5  -9   3        3.32       14.22     32.28 o 
  -4  -9   3      347.02      304.51    109.25 o 
  -3  -9   3     1563.94     1621.64    254.62 o 
  -2  -9   3      246.55      435.43    122.12 o 
  -1  -9   3      327.71      195.03     94.13 o 
   0  -9   3       73.94       23.93     44.02 o 
   1  -9   3      256.37      213.54     88.71 o 
   2  -9   3        1.46       15.58     52.14 o 
   3  -9   3      560.64      514.26     77.75 o 
   4  -9   3      198.37      103.84     68.40 o 
   5  -9   3      141.84      123.47    107.90 o 
   6  -9   3      173.58      335.21    158.69 o 
   7  -9   3      622.84      619.85    214.89 o 
   8  -9   3        1.43        0.00     74.94 o 
   9  -9   3       81.32      181.94    145.14 o 
  10  -9   3        6.35        0.00     46.50 o 
  11  -9   3      351.81      462.07    216.02 o 
  12  -9   3      103.77       40.18     50.11 o 
 -14  -8   3      944.35      986.44    308.12 o 
 -13  -8   3       64.03        2.48    102.93 o 
 -12  -8   3      103.99      190.29    148.08 o 
 -11  -8   3      145.84      138.15    109.25 o 
 -10  -8   3     1210.66     1341.96    307.44 o 
  -9  -8   3      321.74      492.32    174.26 o 
  -8  -8   3      110.19       69.52     67.04 o 
  -7  -8   3      902.00      870.64    212.64 o 
  -6  -8   3     2198.88     2362.49    334.08 o 
  -5  -8   3       64.82        0.00     47.63 o 
  -4  -8   3      164.38      207.67     88.71 o 
  -3  -8   3      146.14      210.38     93.90 o 
  -2  -8   3      624.11      655.29    154.63 o 
  -1  -8   3       81.01       97.06     58.92 o 
   0  -8   3       96.68       74.04     23.70 o 
   1  -8   3       63.21       67.27     46.27 o 
   2  -8   3     1275.88     1214.34    159.05 o 
   3  -8   3       45.72       42.10      3.37 o 
   4  -8   3      177.46      180.63     46.38 o 
   5  -8   3        9.25      158.24    116.25 o 
   6  -8   3     4073.27     3989.55    486.45 o 
   7  -8   3      227.06      140.40     29.80 o 
   8  -8   3        1.02        0.00     86.00 o 
   9  -8   3       56.77      147.18     92.32 o 
  10  -8   3      407.11      330.47    169.07 o 
  11  -8   3       15.74       92.55    122.80 o 
  12  -8   3       51.75      128.89    130.02 o 
  13  -8   3       97.05      216.93    154.17 o 
 -15  -7   3       61.21       53.50     89.61 o 
 -14  -7   3        1.40       11.29     46.73 o 
 -13  -7   3      126.57      151.01     53.95 o 
 -12  -7   3        6.01       22.51     97.18 o 
 -11  -7   3        0.21       57.11     81.26 o 
 -10  -7   3        0.48       45.60     61.85 o 
  -9  -7   3       15.61        0.00     55.08 o 
  -8  -7   3       55.15      151.46    101.58 o 
  -7  -7   3      390.75      355.75    129.79 o 
  -6  -7   3      177.82      230.02     91.19 o 
  -5  -7   3      630.63      585.54    161.85 o 
  -4  -7   3       85.14       52.82     33.18 o 
  -3  -7   3       45.69       13.54     31.83 o 
  -2  -7   3      250.54      308.12     97.29 o 
  -1  -7   3      429.20      430.24    122.35 o 
   0  -7   3       12.56        0.00     31.60 o 
   1  -7   3      562.23      525.05    134.76 o 
   2  -7   3        6.81        0.00     32.87 o 
   3  -7   3      407.01      365.94     69.40 o 
   4  -7   3     1045.81     1001.02    129.46 o 
   5  -7   3     1298.40     1342.44    172.57 o 
   6  -7   3      200.49      127.05     29.54 o 
   7  -7   3        4.57      109.25     77.88 o 
   8  -7   3      736.20      865.45    249.21 o 
   9  -7   3      346.19      492.54    186.90 o 
  10  -7   3       30.24        0.00     74.49 o 
  11  -7   3      137.05      446.27    183.29 o 
  12  -7   3      137.29      247.63    171.78 o 
  13  -7   3       25.17       36.79    113.09 o 
  14  -7   3       56.90       19.64     41.53 o 
 -15  -6   3      245.04      245.82    159.37 o 
 -14  -6   3        2.49       99.55     49.66 o 
 -13  -6   3      117.44       54.40     99.32 o 
 -12  -6   3      407.93      441.73    121.45 o 
 -11  -6   3      276.38      253.49    133.18 o 
 -10  -6   3      103.99        0.00     60.72 o 
  -9  -6   3      108.21      233.18    121.22 o 
  -8  -6   3     9841.81     9714.29    736.78 o 
  -7  -6   3      525.28      454.62    155.30 o 
  -6  -6   3      307.65      353.27    132.28 o 
  -5  -6   3      563.24      624.59    155.53 o 
  -4  -6   3    10551.95    10193.29    619.40 o 
  -3  -6   3       68.47      168.39     71.33 o 
  -2  -6   3      363.68      289.61     97.74 o 
  -1  -6   3       12.55       49.66     30.47 o 
   0  -6   3     7034.41     7049.32    463.20 o 
   1  -6   3        0.89        5.65     20.18 o 
   2  -6   3        2.63        0.00     11.58 o 
   3  -6   3      253.46      308.41     60.96 o 
   4  -6   3     6453.87     6265.39    275.61 o 
   5  -6   3      169.44      202.21     43.40 o 
   6  -6   3       95.04      102.70     29.00 o 
   7  -6   3       10.09       35.89     31.60 o 
   8  -6   3     5089.51     5759.73    615.57 o 
   9  -6   3       43.19      175.17    120.09 o 
  10  -6   3      660.99      787.35    248.98 o 
  11  -6   3      425.53      424.37    206.77 o 
  12  -6   3     2934.81     2529.53    495.70 o 
  13  -6   3       49.94       87.81    102.26 o 
  14  -6   3       72.52      167.49    133.63 o 
 -15  -5   3      253.24      362.07    192.32 o 
 -14  -5   3       32.74        0.00    137.70 o 
 -13  -5   3       37.06        0.00    133.86 o 
 -12  -5   3        6.34        0.00    145.60 o 
 -11  -5   3      714.73      679.76    151.80 o 
 -10  -5   3       60.67      104.29    106.09 o 
  -9  -5   3      154.44      146.27     88.49 o 
  -8  -5   3        4.41        0.00     36.12 o 
  -7  -5   3     4634.72     4690.90    481.03 o 
  -6  -5   3      540.26      634.98    162.53 o 
  -5  -5   3      264.44      299.32    110.83 o 
  -4  -5   3       61.35       27.09     12.42 o 
  -3  -5   3     1107.19     1332.94    205.87 o 
  -2  -5   3     6100.45     6740.75    445.59 o 
  -1  -5   3      812.79      898.14    111.56 o 
   0  -5   3     1218.82     1149.62    103.76 o 
   1  -5   3     4268.33     4473.16    241.50 o 
   2  -5   3     1182.69      957.55    173.36 o 
   3  -5   3      422.63      555.07    144.69 o 
   4  -5   3     1269.84     1330.23    231.82 o 
   5  -5   3     5155.93     5171.70    481.71 o 
   6  -5   3      116.98       91.65     66.36 o 
   7  -5   3      613.82      678.31     75.08 o 
   8  -5   3      632.55      739.04    215.57 o 
   9  -5   3     1298.61     1396.59    309.48 o 
  10  -5   3       46.70        0.00     98.64 o 
  11  -5   3      204.94      333.63    163.65 o 
  12  -5   3      340.59      533.17    229.34 o 
  13  -5   3      879.21      974.48    335.89 o 
  14  -5   3        0.12        6.77     74.72 o 
  15  -5   3       14.33        0.00     41.76 o 
 -15  -4   3       26.64       15.80     90.07 o 
 -14  -4   3     2242.83     2076.94    475.84 o 
 -13  -4   3       11.74        9.48     66.14 o 
 -12  -4   3      720.41      634.30    214.89 o 
 -11  -4   3      454.82      444.95    132.66 o 
 -10  -4   3     6048.17     5668.53    609.70 o 
  -9  -4   3      777.43      735.43    205.19 o 
  -8  -4   3      460.79      503.83    165.01 o 
  -7  -4   3       37.79       15.80     32.73 o 
  -6  -4   3    19329.72    18510.31    890.28 o 
  -5  -4   3     1686.19     1643.77    248.53 o 
  -4  -4   3       13.71        7.22     13.54 o 
  -3  -4   3       13.63       35.67     27.99 o 
  -2  -4   3    16061.55    15586.24    459.99 o 
  -1  -4   3     1412.31     1372.20    108.03 o 
   0  -4   3       37.31       22.56     16.47 o 
   1  -4   3      214.39      246.06     58.76 o 
   2  -4   3     1214.44      927.26    119.35 o 
   3  -4   3        3.67       19.86     50.34 o 
   4  -4   3      395.99      310.60     99.32 o 
   5  -4   3      865.03      739.49    176.52 o 
   6  -4   3     6741.63     6508.40    258.60 o 
   7  -4   3      122.01      116.23     38.31 o 
   8  -4   3       88.98      162.90     39.82 o 
   9  -4   3       96.13      125.44     34.31 o 
  10  -4   3     3030.48     2815.39    371.66 o 
  11  -4   3        0.82       47.40     65.91 o 
  12  -4   3      113.54       86.23     71.10 o 
  13  -4   3       97.94      270.88    175.17 o 
  14  -4   3      882.15      698.18    282.39 o 
  15  -4   3       11.93        0.00    114.67 o 
 -15  -3   3        0.91       67.27     90.74 o 
 -14  -3   3      108.51      154.17    136.34 o 
 -13  -3   3     1832.24     1910.58    429.11 o 
 -12  -3   3       62.88        6.55     50.34 o 
 -11  -3   3       23.68        0.00    138.60 o 
 -10  -3   3        0.27        7.15     38.79 o 
  -9  -3   3      827.33     1123.91    261.62 o 
  -8  -3   3        0.28       39.73     77.20 o 
  -7  -3   3      319.13      363.88    126.41 o 
  -6  -3   3      345.17      344.01    121.22 o 
  -5  -3   3      118.35      107.00     62.53 o 
  -4  -3   3       12.84       44.02     36.79 o 
  -3  -3   3       60.38       21.96     20.54 o 
  -2  -3   3       30.46       92.23     33.46 o 
  -1  -3   3      489.92      556.31     79.47 o 
   0  -3   3     3616.66     3605.58    165.46 o 
   1  -3   3      756.16      839.04     80.05 o 
   2  -3   3     1080.14     1007.35    114.60 o 
   3  -3   3      925.29     1103.70    130.00 o 
   4  -3   3      796.54      796.15    165.23 o 
   5  -3   3       33.23        4.74     31.38 o 
   6  -3   3      985.30      826.79     94.44 o 
   7  -3   3      560.51      538.80     82.02 o 
   8  -3   3        0.31        0.00     80.81 o 
   9  -3   3     1200.81     1377.66    130.65 o 
  10  -3   3     1000.91      988.40    113.36 o 
  11  -3   3       87.33      109.62     76.52 o 
  12  -3   3        4.55       77.20     84.65 o 
  13  -3   3      497.90      422.34    215.35 o 
  14  -3   3      872.28     1012.85    347.85 o 
  15  -3   3       19.21       99.10    111.96 o 
  16  -3   3        1.02       31.38     44.02 o 
 -16  -2   3      244.30      259.59    195.93 o 
 -15  -2   3      155.72      102.71    101.80 o 
 -14  -2   3        1.10        0.00     38.15 o 
 -13  -2   3      311.57      435.66    186.68 o 
 -12  -2   3      812.16      941.07    303.16 o 
 -11  -2   3      115.24        0.00    125.96 o 
 -10  -2   3       15.90        0.00    111.96 o 
  -9  -2   3      198.25      127.82    125.39 o 
  -8  -2   3      695.52      592.99    175.39 o 
  -7  -2   3      282.81      262.52    101.35 o 
  -6  -2   3      185.30      199.32     87.58 o 
  -5  -2   3       10.74        0.00     34.54 o 
  -4  -2   3    16177.67    15716.90    695.93 o 
  -3  -2   3      443.34      439.14     61.57 o 
  -2  -2   3       41.82       36.79     25.22 o 
  -1  -2   3       67.69       14.09     27.31 o 
   0  -2   3   213829.19   214811.84   4447.22 o 
   1  -2   3       14.52        0.00     19.31 o 
   2  -2   3      797.24      792.94     92.56 o 
   3  -2   3      526.12      464.71     79.60 o 
   4  -2   3    15537.68    15100.05    496.00 o 
   5  -2   3     1031.17     1092.98    202.03 o 
   6  -2   3      100.92       64.49     33.75 o 
   7  -2   3      349.12      364.39     72.41 o 
   8  -2   3      531.13      485.48     77.06 o 
   9  -2   3      734.88      822.08    115.35 o 
  10  -2   3      526.72      520.97     84.69 o 
  11  -2   3      432.84      563.08     97.44 o 
  12  -2   3      604.60      946.39    138.12 o 
  13  -2   3       34.77      146.27    150.34 o 
  14  -2   3        6.05        1.13     78.78 o 
  15  -2   3      170.59      291.19    193.90 o 
  16  -2   3      324.98      338.37    212.86 o 
 -15  -1   3       36.61       25.06     47.63 o 
 -14  -1   3       84.69       56.43     97.06 o 
 -13  -1   3       37.89        0.90    103.38 o 
 -12  -1   3      101.60      102.93     83.75 o 
 -11  -1   3        9.53      133.41    121.89 o 
 -10  -1   3      290.27      273.58     77.43 o 
  -9  -1   3      289.78      264.47     71.55 o 
  -8  -1   3        9.23        0.00     35.17 o 
  -7  -1   3      194.00      203.38     93.00 o 
  -6  -1   3      339.45      361.39    117.83 o 
  -5  -1   3       28.72       55.76     46.05 o 
  -4  -1   3     4212.53     4240.46    248.28 o 
  -3  -1   3     1164.02     1338.87    129.60 o 
  -2  -1   3     1004.93      908.15     97.21 o 
  -1  -1   3     1520.78     1413.88    114.20 o 
   0  -1   3     4748.44     4419.27    193.00 o 
   1  -1   3     9626.92     9423.64    238.59 o 
   2  -1   3      588.41      483.37     69.23 o 
   3  -1   3      146.92      150.19     42.73 o 
   4  -1   3     1286.29     1396.44    141.37 o 
   5  -1   3    10018.64    10177.45    299.72 o 
   6  -1   3      107.79       86.32     54.51 o 
   7  -1   3      184.07      206.39     55.72 o 
   8  -1   3       68.31       33.75     40.01 o 
   9  -1   3     1041.85     1045.05    133.16 o 
  10  -1   3        4.57       26.06     23.37 o 
  11  -1   3        6.02        0.00     80.02 o 
  12  -1   3       19.96       45.11     35.98 o 
  13  -1   3      322.36      505.96    109.69 o 
  14  -1   3       48.08       26.18     24.60 o 
  15  -1   3        1.45        0.00     39.50 o 
  16  -1   3       70.16      289.61    240.18 o 
  17  -1   3       89.70      161.17    132.28 o 
 -15   0   3        7.13       62.08    166.59 o 
 -14   0   3      627.12      606.99    275.62 o 
 -13   0   3     1326.54     1432.26    375.61 o 
 -12   0   3      191.43      203.38    139.50 o 
 -11   0   3      116.12      174.94    121.44 o 
 -10   0   3     1707.58     1655.95    345.14 o 
  -9   0   3      754.35      645.14    195.26 o 
  -8   0   3     1992.89     2039.51    231.54 o 
  -7   0   3      707.42      707.07    124.41 o 
  -6   0   3    10591.72     9650.41    626.63 o 
  -5   0   3      554.97      562.69     91.47 o 
  -4   0   3     1462.03     1538.74    148.14 o 
  -3   0   3      266.66      283.31     58.97 o 
  -2   0   3    17480.35    17906.44    425.98 o 
  -1   0   3       13.18        0.00      8.13 o 
   0   0   3       39.10       27.48      9.12 o 
   1   0   3      298.27      361.47     49.52 o 
   2   0   3     8026.15     9043.06    297.62 o 
   3   0   3     4610.00     4271.64    212.44 o 
   4   0   3      232.68      212.82     57.25 o 
   5   0   3      577.52      581.53     69.61 o 
   6   0   3     3692.99     3642.57    174.33 o 
   7   0   3       43.63       38.31     14.76 o 
   8   0   3       18.89        0.00     38.38 o 
   9   0   3      859.74      911.93    134.98 o 
  10   0   3     3578.73     3698.78    221.87 o 
  11   0   3        0.86        0.00     46.84 o 
  12   0   3        7.69       25.92     41.20 o 
  13   0   3     1162.43     1117.47    171.44 o 
  14   0   3     2433.47     2553.40    273.05 o 
  15   0   3        0.18       30.93     99.77 o 
  16   0   3        2.94       52.60    129.57 o 
  17   0   3      294.54      325.73    244.92 o 
 -15   1   3       10.63       85.55    122.57 o 
 -14   1   3        4.71      123.25    174.71 o 
 -13   1   3      424.69      507.89    245.14 o 
 -12   1   3       26.22      161.17    125.28 o 
 -11   1   3       64.99      108.80    120.99 o 
 -10   1   3       46.15        0.00     72.23 o 
  -9   1   3      619.01      467.04    167.49 o 
  -8   1   3      105.19        0.00     82.62 o 
  -7   1   3      814.87      787.12    137.45 o 
  -6   1   3     1067.42     1077.09    113.36 o 
  -5   1   3     4310.84     4431.29    255.25 o 
  -4   1   3     1026.26     1010.69    121.40 o 
  -3   1   3       89.80       99.13     30.06 o 
  -2   1   3       22.57        0.00     10.08 o 
  -1   1   3   167573.73   170884.28   1814.53 o 
   0   1   3        9.52        0.00     10.43 o 
   1   1   3       85.64       68.05     18.06 o 
   2   1   3       17.58       11.32     14.68 o 
   3   1   3   158401.81   162415.64   4403.77 o 
   4   1   3       92.46       87.22     31.38 o 
   5   1   3       24.25        0.00     22.75 o 
   6   1   3      140.70      175.56     38.58 o 
   7   1   3     6662.30     7489.08    277.49 o 
   8   1   3      342.05      277.85     70.31 o 
   9   1   3     1180.99     1265.38    156.46 o 
  10   1   3      807.44      826.73    133.80 o 
  11   1   3      783.86      768.36    133.51 o 
  12   1   3        8.36        0.00     43.00 o 
  13   1   3      253.78      292.87     85.35 o 
  14   1   3      215.27      123.92     53.28 o 
  15   1   3      291.41      388.61    115.87 o 
  16   1   3       33.98       90.07    126.86 o 
  17   1   3       10.01        0.90    106.77 o 
 -15   2   3      115.40        1.58     40.18 o 
 -14   2   3        0.04        0.00     23.70 o 
 -13   2   3      132.34      329.79    185.10 o 
 -12   2   3     2123.87     2537.21    507.22 o 
 -11   2   3       32.34      169.97    150.34 o 
 -10   2   3       42.60      166.14    138.15 o 
  -9   2   3      359.55      565.45    195.93 o 
  -8   2   3     2917.82     2530.43    393.67 o 
  -7   2   3      300.01      246.80     61.80 o 
  -6   2   3       91.68       65.13     49.89 o 
  -5   2   3        1.05        0.00     31.04 o 
  -4   2   3      832.25      696.31     99.43 o 
  -3   2   3      530.12      448.98     72.23 o 
  -2   2   3      548.21      466.54     64.20 o 
  -1   2   3      942.66      874.58     77.87 o 
   0   2   3    11209.75    11603.38    250.51 o 
   1   2   3       86.36       91.65     16.16 o 
   2   2   3        9.95       14.09     11.06 o 
   3   2   3     3447.40     3211.25    133.41 o 
   4   2   3    20764.05    20088.13    330.91 o 
   5   2   3      112.78      125.42     48.79 o 
   6   2   3       26.28       19.59     20.75 o 
   7   2   3     1391.27     1348.48    117.99 o 
   8   2   3     4826.88     4552.63    290.88 o 
   9   2   3       34.83       18.51     36.91 o 
  10   2   3      152.04      271.12     87.78 o 
  11   2   3      110.21       98.36     40.52 o 
  12   2   3     1141.23     1395.03    195.15 o 
  13   2   3        0.89        9.32     32.00 o 
  14   2   3        2.24        0.00     73.35 o 
  15   2   3       48.38       12.28     65.46 o 
  16   2   3      274.82      355.89    126.09 o 
  17   2   3       32.13        0.00    123.25 o 
 -15   3   3        1.60        0.00     15.80 o 
 -14   3   3      127.08        0.00    114.67 o 
 -13   3   3       13.58        0.00    165.46 o 
 -12   3   3      200.28      302.48    197.06 o 
 -11   3   3      265.04      232.95    164.11 o 
 -10   3   3      247.32      382.84    207.45 o 
  -9   3   3      180.31      192.32     78.55 o 
  -8   3   3      278.09      354.95     82.87 o 
  -7   3   3      122.19      149.85     84.76 o 
  -6   3   3     1726.43     1685.22    156.87 o 
  -5   3   3       25.64        0.00     57.34 o 
  -4   3   3      357.58      325.77     55.09 o 
  -3   3   3      856.79      872.46     83.62 o 
  -2   3   3      126.39      119.12     35.02 o 
  -1   3   3      588.30      529.79     58.26 o 
   0   3   3      610.87      601.23     51.54 o 
   1   3   3    12943.64    12550.67    207.09 o 
   2   3   3     6135.69     5861.57    136.08 o 
   3   3   3      267.10      239.94     31.79 o 
   4   3   3     3043.02     2823.96    109.79 o 
   5   3   3     1689.36     1833.51    106.99 o 
   6   3   3     1836.39     1723.90    110.57 o 
   7   3   3      164.95      169.02     36.08 o 
   8   3   3     1357.57     1322.32    161.31 o 
   9   3   3     3596.53     3487.14    275.18 o 
  10   3   3      228.88      240.90     68.41 o 
  11   3   3      108.60      104.35     33.94 o 
  12   3   3      385.11      430.04    101.92 o 
  13   3   3      422.70      396.14    105.50 o 
  14   3   3      159.14       87.32     65.69 o 
  15   3   3        4.51        0.00     44.93 o 
  16   3   3      263.37      171.29    102.48 o 
  17   3   3      142.43      115.59     73.15 o 
 -14   4   3      517.17      393.67    226.18 o 
 -13   4   3       18.52        0.00    115.35 o 
 -12   4   3       54.06        1.35    108.58 o 
 -11   4   3       78.52        0.00    155.98 o 
 -10   4   3     3262.00     3510.78    537.01 o 
  -9   4   3      323.76      569.52    217.83 o 
  -8   4   3      527.23      699.48    109.08 o 
  -7   4   3       44.11       40.36     16.25 o 
  -6   4   3     3965.59     4150.13    236.00 o 
  -5   4   3       21.26       14.22     45.37 o 
  -4   4   3       54.72       97.28     42.37 o 
  -3   4   3      360.53      374.46     68.71 o 
  -2   4   3    14760.45    14662.85    373.22 o 
  -1   4   3       54.36       48.23     10.05 o 
   0   4   3       28.23       14.34     12.10 o 
   1   4   3       64.28      162.07     98.42 o 
   2   4   3   213391.33   208284.09   1547.64 o 
   3   4   3     1065.54      915.30     75.19 o 
   4   4   3      114.56       81.96     21.24 o 
   5   4   3      956.80      862.54     70.02 o 
   6   4   3    12422.63    13120.02    353.39 o 
   7   4   3      350.46      283.59     43.61 o 
   8   4   3      263.51      176.84     99.10 o 
   9   4   3     1244.62     1209.59    161.69 o 
  10   4   3     2144.74     1920.86    215.21 o 
  11   4   3       67.59       51.38     55.39 o 
  12   4   3       57.92       55.58     62.87 o 
  13   4   3      143.79       66.62     37.14 o 
  14   4   3     3163.74     3141.05    337.88 o 
  15   4   3       92.82       44.88     50.59 o 
  16   4   3        3.26       14.13     36.53 o 
  17   4   3       48.64      106.25     72.08 o 
 -14   5   3       40.99        0.00     90.29 o 
 -13   5   3        1.85       30.25     38.60 o 
 -12   5   3        1.56        5.42    103.84 o 
 -11   5   3       36.06        0.00    127.09 o 
 -10   5   3      306.73      148.98     62.53 o 
  -9   5   3       62.55       11.74     74.04 o 
  -8   5   3      120.10       82.79     77.43 o 
  -7   5   3      407.72      472.70     74.19 o 
  -6   5   3      692.95      796.27     92.43 o 
  -5   5   3     4986.71     5259.73    475.39 o 
  -4   5   3     3062.12     3106.78    224.78 o 
  -3   5   3        0.37        5.09     16.59 o 
  -2   5   3       85.40       95.53     33.02 o 
  -1   5   3    11771.66    12270.81    252.52 o 
   0   5   3      800.51      707.19     49.60 o 
   1   5   3      196.39      157.38    120.77 o 
   2   5   3     3027.69     3052.68    156.37 o 
   3   5   3       50.58       79.30     14.79 o 
   4   5   3      201.46      172.37     20.76 o 
   5   5   3        5.05       22.47     25.45 o 
   6   5   3     1430.63     1200.79    105.50 o 
   7   5   3       20.51       85.65     36.51 o 
   8   5   3      950.75      973.15    142.80 o 
   9   5   3      737.26      649.28    120.26 o 
  10   5   3       40.58      105.07     59.85 o 
  11   5   3      613.44      546.42    125.73 o 
  12   5   3      126.76       61.45     49.50 o 
  13   5   3       48.83        2.67     40.77 o 
  14   5   3      504.30      565.37    136.11 o 
  15   5   3     1354.79     1381.28    232.72 o 
  16   5   3        1.99        0.00     60.65 o 
  17   5   3        0.13       52.15     45.48 o 
 -13   6   3        0.17        9.03     37.47 o 
 -12   6   3      845.50      754.84    267.94 o 
 -11   6   3      207.13       86.91     82.17 o 
 -10   6   3       36.89       43.57     61.17 o 
  -9   6   3        4.14        0.00     90.07 o 
  -8   6   3     1875.30     1871.98    337.69 o 
  -7   6   3       88.84       96.87     73.59 o 
  -6   6   3        1.58        0.00     20.49 o 
  -5   6   3     1239.96     1261.15    229.12 o 
  -4   6   3     9082.61     8733.95    262.11 o 
  -3   6   3       97.02       80.09     43.00 o 
  -2   6   3      621.62      581.90     59.14 o 
  -1   6   3      272.61      293.88     34.00 o 
   0   6   3     2767.73     2761.37     92.67 o 
   1   6   3     1056.23     1115.73    167.83 o 
   2   6   3       22.43        9.04     34.54 o 
   3   6   3        3.59        3.08     16.69 o 
   4   6   3    15071.64    14931.44    278.78 o 
   5   6   3      318.55      253.78     34.03 o 
   6   6   3       11.97       24.81     24.04 o 
   7   6   3     1349.13     1115.64    113.84 o 
   8   6   3    18642.00    18344.99    615.65 o 
   9   6   3      439.38      411.70    102.64 o 
  10   6   3      430.69      551.16    119.84 o 
  11   6   3      162.52      155.71    129.00 o 
  12   6   3     1859.42     1740.53    238.38 o 
  13   6   3      697.54      734.34    147.96 o 
  14   6   3       24.39       47.30     37.83 o 
  15   6   3        7.22       21.55     49.15 o 
  16   6   3      784.37     1030.07    215.75 o 
  17   6   3       32.10       36.91     35.93 o 
 -13   7   3       83.22      276.07    171.33 o 
 -12   7   3        0.28      141.76    159.37 o 
 -11   7   3       22.42       80.13    117.38 o 
 -10   7   3       23.67       46.27     51.69 o 
  -9   7   3      213.61      178.78    105.87 o 
  -8   7   3        2.07       79.46     97.74 o 
  -7   7   3       77.71      100.22     78.33 o 
  -6   7   3        3.16        0.00     85.55 o 
  -5   7   3      429.65      392.45     37.37 o 
  -4   7   3       32.84       12.65     18.14 o 
  -3   7   3    10317.33    10725.12    249.80 o 
  -2   7   3      947.26     1021.26     72.36 o 
  -1   7   3      131.22      155.98     24.42 o 
   0   7   3     1900.41     1978.46     75.65 o 
   1   7   3     6947.72     7009.68    429.82 o 
   2   7   3      784.75      765.22    101.82 o 
   3   7   3      365.99      290.74     61.85 o 
   4   7   3     4790.57     4622.97    150.21 o 
   5   7   3     2378.91     2209.72    125.79 o 
   6   7   3     1836.23     1887.37    130.79 o 
   7   7   3       90.39      117.34     38.59 o 
   8   7   3     5739.55     5891.61    350.71 o 
   9   7   3     5306.14     5368.22    358.89 o 
  10   7   3      322.03      341.77     97.74 o 
  11   7   3       10.19       15.19     85.21 o 
  12   7   3      742.81      923.75    176.42 o 
  13   7   3      240.65      361.74    113.67 o 
  14   7   3       15.53        0.00     76.19 o 
  15   7   3        0.45       16.44     51.58 o 
  16   7   3       12.55      113.05     83.79 o 
  17   7   3      147.78       92.09     48.98 o 
 -12   8   3       31.87       31.38     69.07 o 
 -11   8   3       24.02       65.01     92.32 o 
 -10   8   3     1650.55     1504.26    360.72 o 
  -9   8   3      208.65      170.43    117.61 o 
  -8   8   3      127.34       71.33     99.32 o 
  -7   8   3      437.04      412.63    174.26 o 
  -6   8   3     3169.06     3357.96    439.72 o 
  -5   8   3        1.65        0.00     76.07 o 
  -4   8   3      100.17      141.33     48.64 o 
  -3   8   3        2.98        0.37     22.45 o 
  -2   8   3     2791.41     2630.43    119.97 o 
  -1   8   3      310.86      301.20     32.79 o 
   0   8   3       64.21       67.60     17.23 o 
   1   8   3        7.76       33.52     51.47 o 
   2   8   3     3724.31     3903.10    345.37 o 
   3   8   3       11.13       33.05     17.16 o 
   4   8   3      213.66      172.54     26.96 o 
   5   8   3     1387.61     1405.58     97.19 o 
   6   8   3    12763.86    12728.19    340.43 o 
   7   8   3      205.12      268.07     51.52 o 
   8   8   3       54.50        2.68     22.34 o 
   9   8   3      224.12      300.77     83.78 o 
  10   8   3    11006.39    10810.11    547.05 o 
  11   8   3        0.97        0.19     48.92 o 
  12   8   3       37.09       15.53     58.26 o 
  13   8   3      300.39      443.36    123.16 o 
  14   8   3     1836.53     1759.97    270.21 o 
  15   8   3       57.40       32.75     50.19 o 
  16   8   3       45.65        0.00     61.79 o 
  17   8   3      284.75      270.20    107.31 o 
 -12   9   3       19.62      107.67    100.00 o 
 -11   9   3       23.11       83.07    115.57 o 
 -10   9   3      161.37      251.46    172.46 o 
  -9   9   3      360.99      382.16    186.45 o 
  -8   9   3      278.81      474.26    196.39 o 
  -7   9   3      174.45      289.84    147.18 o 
  -6   9   3      248.90      288.93    143.56 o 
  -5   9   3      369.53      334.31    149.43 o 
  -4   9   3      368.76      497.20     62.06 o 
  -3   9   3      755.30      801.87     77.74 o 
  -2   9   3       34.69       12.76     12.03 o 
  -1   9   3     1314.04     1367.77     82.72 o 
   0   9   3      252.51      276.87     32.03 o 
   1   9   3      282.43      264.10     49.53 o 
   2   9   3        2.11        0.53      6.66 o 
   3   9   3     5073.14     4910.10    195.32 o 
   4   9   3        1.76       11.33     17.04 o 
   5   9   3      681.79      636.54     63.08 o 
   6   9   3      458.60      411.91     58.61 o 
   7   9   3      453.18      540.13     76.43 o 
   8   9   3       86.26       93.86     45.47 o 
   9   9   3       44.62       50.83     38.69 o 
  10   9   3      986.43     1126.77    180.97 o 
  11   9   3       59.27       18.51     66.56 o 
  12   9   3      838.76      954.53    183.79 o 
  13   9   3        6.37       53.04     67.15 o 
  14   9   3      185.38      430.48    128.32 o 
  15   9   3      979.53     1255.88    239.08 o 
  16   9   3      280.90      208.71     95.59 o 
  17   9   3        0.03        3.91    132.95 o 
 -11  10   3        1.36      100.68    130.92 o 
 -10  10   3        3.32       67.94    135.44 o 
  -9  10   3      121.22      245.82    178.10 o 
  -8  10   3     1371.69     1318.94    311.96 o 
  -7  10   3       93.15      169.30    111.74 o 
  -6  10   3      162.73      149.88    111.96 o 
  -5  10   3      215.69      276.97    124.38 o 
  -4  10   3     2051.65     1977.17    190.74 o 
  -3  10   3      127.96      135.20     28.46 o 
  -2  10   3      401.48      411.27     50.95 o 
  -1  10   3       47.47       83.63     16.82 o 
   0  10   3       35.31       39.78     13.17 o 
   1  10   3        0.34       25.67     21.84 o 
   2  10   3       53.54       20.72     18.28 o 
   3  10   3      173.27      252.96     48.85 o 
   4  10   3     1128.38     1209.82    111.57 o 
   5  10   3      284.72      212.73     44.50 o 
   6  10   3       71.31       55.73     25.81 o 
   7  10   3      652.54      754.26     88.94 o 
   8  10   3     2444.89     2581.05    240.83 o 
   9  10   3       91.93       88.45     28.91 o 
  10  10   3        2.28       32.00     64.78 o 
  11  10   3      913.51     1198.05    193.11 o 
  12  10   3     1988.73     2005.51    265.08 o 
  13  10   3       18.16       53.41    145.48 o 
  14  10   3       29.38      134.22     98.86 o 
  15  10   3       34.88       79.88    117.72 o 
  16  10   3      943.56      846.59    206.88 o 
 -10  11   3        1.11        0.00     57.34 o 
  -9  11   3      223.73      257.11    152.37 o 
  -8  11   3      175.69      281.49    149.43 o 
  -7  11   3       37.10      169.75    132.95 o 
  -6  11   3        9.17       46.95    102.03 o 
  -5  11   3      487.24      473.36    153.27 o 
  -4  11   3      404.34      468.16    137.70 o 
  -3  11   3       32.17       30.94      4.86 o 
  -2  11   3      431.45      681.22     80.12 o 
  -1  11   3      759.49      903.48     86.13 o 
   0  11   3      227.01      224.35     30.44 o 
   1  11   3      439.59      470.21     78.14 o 
   2  11   3      189.53      240.96     52.22 o 
   3  11   3      711.39      753.27     88.27 o 
   4  11   3      587.26      701.96     86.55 o 
   5  11   3     1053.93     1099.26     86.68 o 
   6  11   3      248.33      292.68     63.17 o 
   7  11   3       69.79       20.85     30.35 o 
   8  11   3      508.78      538.99    102.12 o 
   9  11   3       30.08       26.66     32.61 o 
  10  11   3      174.77      189.02     69.82 o 
  11  11   3      120.85      135.66     53.52 o 
  12  11   3      175.92      185.55     72.86 o 
  13  11   3        3.75       13.35     85.78 o 
  14  11   3       16.56       66.55     49.13 o 
  15  11   3        2.27        0.00    128.67 o 
  16  11   3      260.57      320.82    133.43 o 
  -9  12   3       13.18       62.98    101.80 o 
  -8  12   3        0.88        0.00     48.53 o 
  -7  12   3       37.27       69.52     69.98 o 
  -6  12   3      410.10      430.47    162.98 o 
  -5  12   3       47.05        1.13     26.41 o 
  -4  12   3      300.99      255.30     97.52 o 
  -3  12   3        9.86       34.54     82.39 o 
  -2  12   3     2151.03     2091.28    177.21 o 
  -1  12   3      161.30      141.01     25.03 o 
   0  12   3      216.99      216.93     75.39 o 
   1  12   3       46.87       34.76     10.16 o 
   2  12   3     1188.07     1030.54    136.00 o 
   3  12   3      108.85       64.03     35.87 o 
   4  12   3       26.10       25.84     26.41 o 
   5  12   3       29.42       53.72     12.19 o 
   6  12   3     1599.54     1764.08    317.15 o 
   7  12   3       12.58        0.00     39.19 o 
   8  12   3       94.06      155.70     54.70 o 
   9  12   3       33.22       63.72     26.27 o 
  10  12   3     3038.40     3311.89    315.96 o 
  11  12   3       11.94       68.15     49.49 o 
  12  12   3       42.50       15.66     59.67 o 
  13  12   3      279.06      450.56    143.57 o 
  14  12   3      365.82      484.86    157.52 o 
  15  12   3      265.24      322.95    125.80 o 
  -1  13   3        5.15        0.00     27.31 o 
   0  13   3      170.48      282.39    100.45 o 
   1  13   3      652.33      827.98    188.94 o 
   2  13   3      164.76      208.57     82.39 o 
   3  13   3      671.26      603.38    158.91 o 
   4  13   3       20.89        0.00    109.25 o 
   5  13   3        0.94        0.23     60.04 o 
   6  13   3       52.75        0.00     81.04 o 
   7  13   3      102.16      140.25     38.29 o 
   8  13   3       76.55       46.57     24.04 o 
   9  13   3        4.68        8.84     37.13 o 
  10  13   3      100.14       78.91     40.58 o 
  11  13   3      144.42      235.32     88.99 o 
  12  13   3       53.95       96.54     61.94 o 
  13  13   3        5.47       41.89     57.67 o 
  14  13   3      190.51      365.59    143.11 o 
  15  13   3      115.64      235.66    111.61 o 
   0  14   3     3149.24     3699.94    409.47 o 
   1  14   3      158.56      268.17    116.70 o 
   2  14   3       12.63       13.77     70.20 o 
   3  14   3        1.05        0.00    104.96 o 
   4  14   3     2291.05     2567.45    399.32 o 
   5  14   3       77.33       91.65     39.73 o 
   6  14   3      246.49      359.59    144.24 o 
   7  14   3        7.46       46.73     58.01 o 
   8  14   3     1986.87     2220.28    411.28 o 
   9  14   3      190.78      107.45     76.07 o 
  10  14   3      193.30      368.17    181.49 o 
  11  14   3       46.74      151.92    121.22 o 
  12  14   3     2026.11     2128.41    467.71 o 
  13  14   3       32.85       73.14    106.09 o 
  14  14   3       15.75       10.16     24.38 o 
   1  15   3      454.43      636.78    188.03 o 
   2  15   3       34.54        1.58     22.12 o 
   3  15   3      289.30      319.86    149.66 o 
   4  15   3      140.19      141.31    119.41 o 
   5  15   3     1574.83     1653.70    349.66 o 
   6  15   3      229.39      451.69    188.48 o 
   7  15   3      406.48      605.41    217.83 o 
   8  15   3       35.29       80.13     35.44 o 
   9  15   3     1250.84     1223.23    332.95 o 
  10  15   3        0.43      155.08    157.79 o 
  11  15   3      411.82      558.46    244.01 o 
  12  15   3      146.97      228.89    148.53 o 
  13  15   3      699.72      654.17    254.85 o 
   2  16   3     1626.44     1960.01    353.94 o 
   3  16   3      198.87      365.01    162.98 o 
   4  16   3       30.57        3.16     79.23 o 
   5  16   3       47.57        0.00     87.58 o 
   6  16   3     1673.48     1968.59    407.67 o 
   7  16   3       43.16        0.00     88.94 o 
   8  16   3      192.37       41.08     93.00 o 
   9  16   3      151.96      127.76     93.45 o 
  10  16   3     1336.59     1267.25    359.59 o 
  11  16   3        5.83       33.18    115.35 o 
   3  17   3        8.98        0.00    103.38 o 
   4  17   3      185.19      398.19    178.78 o 
   5  17   3       35.36       74.49     77.65 o 
   6  17   3       17.94       16.70     43.57 o 
   7  17   3      217.72      281.71    167.49 o 
   8  17   3      125.92      137.92    118.51 o 
   9  17   3       14.73      101.35     92.55 o 
   4  18   3      308.03      287.81    157.79 o 
   5  18   3      316.09      561.16    225.96 o 
 -10 -13   4        0.03        0.00     58.92 o 
  -9 -13   4      370.53      384.87    176.07 o 
  -8 -13   4        0.59       53.50     98.19 o 
  -7 -13   4      379.35      507.89    188.48 o 
  -6 -13   4       25.35       62.30     81.26 o 
  -5 -13   4      244.82      319.18    150.34 o 
  -4 -13   4        0.63        0.00     49.21 o 
  -3 -13   4      229.25      248.30    107.90 o 
  -2 -13   4       45.82       52.82     34.31 o 
  -1 -13   4      260.37      193.00    111.74 o 
   0 -13   4       26.37        0.00     27.09 o 
   1 -13   4      250.66      356.20    148.98 o 
   2 -13   4      239.26      282.61    115.80 o 
   3 -13   4      682.57      522.34    178.78 o 
   4 -13   4      173.02      220.31    123.47 o 
   5 -13   4      301.80      421.89    179.46 o 
   6 -13   4       25.21        0.00     95.71 o 
   7 -13   4        6.26       29.80     38.37 o 
 -11 -12   4      597.93      826.85    270.88 o 
 -10 -12   4      139.24      390.51    189.39 o 
  -9 -12   4      531.70      744.68    240.85 o 
  -8 -12   4     1860.44     1716.00    357.33 o 
  -7 -12   4      425.46      398.64    155.75 o 
  -6 -12   4      100.34      115.35     58.92 o 
  -5 -12   4       64.38       37.70     31.38 o 
  -4 -12   4      967.63      994.34    236.57 o 
  -3 -12   4       14.29       35.67     44.24 o 
  -2 -12   4        6.99        0.00     28.67 o 
  -1 -12   4       58.44       53.27     43.11 o 
   0 -12   4      751.00      865.00    215.80 o 
   1 -12   4       37.33       12.19     26.64 o 
   2 -12   4        4.61        0.00     32.96 o 
   3 -12   4        8.62       18.06     36.34 o 
   4 -12   4     1196.07     1147.16    263.43 o 
   5 -12   4       56.08       27.69     45.03 o 
   6 -12   4      111.94       29.34     67.72 o 
   7 -12   4        1.22        0.00     33.18 o 
   8 -12   4      149.31      140.40    136.12 o 
 -12 -11   4       13.46       81.26    115.80 o 
 -11 -11   4      195.08      220.99    156.21 o 
 -10 -11   4      190.61       99.77     84.42 o 
  -9 -11   4       11.02        0.00      7.00 o 
  -8 -11   4       73.43      129.57    108.58 o 
  -7 -11   4       20.14      122.12    101.58 o 
  -6 -11   4        0.90        0.00     70.65 o 
  -5 -11   4       43.40       37.02     36.79 o 
  -4 -11   4      370.32      418.95    154.17 o 
  -3 -11   4        4.79       14.00     40.86 o 
  -2 -11   4        0.43        0.00     11.74 o 
  -1 -11   4      278.63      369.97    139.05 o 
   0 -11   4      399.62      491.87    156.88 o 
   1 -11   4      284.80      343.34    133.86 o 
   2 -11   4        1.04       19.19     44.92 o 
   3 -11   4      213.58      261.62    127.54 o 
   4 -11   4      174.85      153.95    109.03 o 
   5 -11   4      595.03      574.68    136.84 o 
   6 -11   4       90.04       98.19     94.58 o 
   7 -11   4      252.12      173.36    110.16 o 
   8 -11   4        6.41       26.64     65.46 o 
   9 -11   4      112.91      158.46    146.95 o 
  10 -11   4        0.69       43.57     94.58 o 
 -13 -10   4      259.76      377.19    216.25 o 
 -12 -10   4       23.58        0.00     73.36 o 
 -11 -10   4       42.36       11.96     48.98 o 
 -10 -10   4     1809.43     1899.74    388.71 o 
  -9 -10   4     1317.88     1427.52    320.54 o 
  -8 -10   4       75.14      113.09    101.35 o 
  -7 -10   4      436.41      527.31    187.81 o 
  -6 -10   4     2234.82     2377.84    372.45 o 
  -5 -10   4     1400.80     1581.46    290.29 o 
  -4 -10   4      154.82      155.75     72.01 o 
  -3 -10   4      445.92      462.75    145.14 o 
  -2 -10   4     6001.48     6250.46    551.46 o 
  -1 -10   4     1726.37     1622.10    274.26 o 
   0 -10   4       23.33       30.02     39.05 o 
   1 -10   4     1332.56     1567.92    275.39 o 
   2 -10   4     1531.26     1537.90    284.42 o 
   3 -10   4       78.13      105.87     87.13 o 
   4 -10   4        7.61        0.00     52.99 o 
   5 -10   4      802.01      663.42    202.03 o 
   6 -10   4      531.45      537.69    191.87 o 
   7 -10   4       65.53      117.83     86.68 o 
   8 -10   4       42.03      212.86    172.46 o 
   9 -10   4        5.60      166.14    151.69 o 
  10 -10   4      575.68      635.66    260.27 o 
  11 -10   4        8.98        0.00    130.92 o 
 -13  -9   4      374.03      514.44    233.86 o 
 -12  -9   4       63.80      127.31    120.31 o 
 -11  -9   4        2.37        0.00    115.80 o 
 -10  -9   4      858.85     1126.17    289.84 o 
  -9  -9   4      176.62      195.48    129.79 o 
  -8  -9   4       12.32       39.05     61.85 o 
  -7  -9   4        6.62       52.37     71.10 o 
  -6  -9   4      617.21      772.67    205.87 o 
  -5  -9   4       11.15       58.69     46.27 o 
  -4  -9   4      309.25      368.84    130.47 o 
  -3  -9   4      182.11      168.85     97.74 o 
  -2  -9   4       14.18        0.00    107.00 o 
  -1  -9   4      815.24      788.47    191.19 o 
   0  -9   4      131.95      132.05     54.85 o 
   1  -9   4     1056.13     1120.98    225.73 o 
   2  -9   4       33.32       35.89     30.25 o 
   3  -9   4      481.56      536.17    106.40 o 
   4  -9   4        0.46        0.00     72.69 o 
   5  -9   4      225.02      245.59    110.83 o 
   6  -9   4       25.66       45.82     47.85 o 
   7  -9   4        4.79       90.74     81.94 o 
   8  -9   4      136.18      279.00    159.14 o 
   9  -9   4       48.16       36.79     25.06 o 
  10  -9   4       19.13        0.00     81.71 o 
  11  -9   4      148.95      164.78     76.07 o 
  12  -9   4       11.60        0.00    146.50 o 
 -14  -8   4       71.07        3.84     41.76 o 
 -13  -8   4      221.87      131.85    112.30 o 
 -12  -8   4      528.03      546.49    227.08 o 
 -11  -8   4      181.00      266.14    145.60 o 
 -10  -8   4       13.16        0.00     70.20 o 
  -9  -8   4      472.73      584.41    200.67 o 
  -8  -8   4     2082.92     1977.39    353.72 o 
  -7  -8   4      118.04      109.03     79.46 o 
  -6  -8   4      246.34      182.16     99.77 o 
  -5  -8   4      828.60      920.30    205.87 o 
  -4  -8   4     2510.37     2254.82    326.41 o 
  -3  -8   4        6.94       33.63     33.63 o 
  -2  -8   4        7.68        0.00     50.11 o 
  -1  -8   4      409.60      406.31    125.28 o 
   0  -8   4     1122.98      923.91    194.58 o 
   1  -8   4      492.93      604.73    158.69 o 
   2  -8   4       56.59      154.40     85.33 o 
   3  -8   4       10.31        0.00     94.13 o 
   4  -8   4      486.69      575.27     93.93 o 
   5  -8   4       26.82       46.95     72.46 o 
   6  -8   4       70.68      164.56    116.25 o 
   7  -8   4        0.03       58.69     69.75 o 
   8  -8   4       89.30       40.86     58.92 o 
   9  -8   4       40.41       29.12     43.34 o 
  10  -8   4        0.17        0.00     52.37 o 
  11  -8   4       45.06       27.99     56.66 o 
  12  -8   4      343.13      503.15    241.31 o 
  13  -8   4        8.27        0.00     67.72 o 
 -14  -7   4       39.00        0.00    155.98 o 
 -13  -7   4       22.06        0.00     85.66 o 
 -12  -7   4      219.56      272.00    159.82 o 
 -11  -7   4       17.98       54.63     98.64 o 
 -10  -7   4      164.31      135.44     94.36 o 
  -9  -7   4       28.17        4.97     33.63 o 
  -8  -7   4        2.43       73.59     96.84 o 
  -7  -7   4       10.77        0.00     18.51 o 
  -6  -7   4      589.87      444.01    147.63 o 
  -5  -7   4      221.92      186.68     63.88 o 
  -4  -7   4     1152.18     1250.09    234.76 o 
  -3  -7   4     1357.19     1116.01    219.41 o 
  -2  -7   4       26.45       45.60     52.14 o 
  -1  -7   4       70.97       14.45     32.05 o 
   0  -7   4      235.10      217.15     81.49 o 
   1  -7   4     1652.02     1746.25    265.91 o 
   2  -7   4      305.45      357.10    129.79 o 
   3  -7   4      164.66      114.54     35.03 o 
   4  -7   4     1223.18     1255.48    138.18 o 
   5  -7   4      461.76      446.04     74.60 o 
   6  -7   4      492.60      567.03    204.06 o 
   7  -7   4      618.21      582.83    170.88 o 
   8  -7   4       22.64       50.11     64.56 o 
   9  -7   4      281.06      457.33    183.74 o 
  10  -7   4       17.23       50.56     60.04 o 
  11  -7   4      295.51      451.23    182.84 o 
  12  -7   4      131.26      141.98    103.61 o 
  13  -7   4      177.59      300.45    190.29 o 
  14  -7   4        2.68        0.00     93.45 o 
 -14  -6   4      873.47     1064.77    332.50 o 
 -13  -6   4      143.92        0.00    157.56 o 
 -12  -6   4       94.40      288.03    168.62 o 
 -11  -6   4      181.44      334.98    168.62 o 
 -10  -6   4     1880.49     2317.57    405.19 o 
  -9  -6   4      132.46      205.19    110.83 o 
  -8  -6   4      259.02      230.47    114.90 o 
  -7  -6   4     2023.99     2053.24    328.89 o 
  -6  -6   4     4675.39     4694.51    484.19 o 
  -5  -6   4      503.39      458.23    145.14 o 
  -4  -6   4      457.40      397.74    122.80 o 
  -3  -6   4     1040.32     1131.36    213.99 o 
  -2  -6   4     3101.77     2555.26    310.83 o 
  -1  -6   4      251.79      241.08     94.81 o 
   0  -6   4      271.34      343.56    103.84 o 
   1  -6   4       14.12        0.00     23.70 o 
   2  -6   4    11437.26    11606.02    367.85 o 
   3  -6   4      641.25      734.75    168.17 o 
   4  -6   4        0.26       45.82     62.75 o 
   5  -6   4       32.30      137.24     96.16 o 
   6  -6   4    14314.01    14033.18    898.18 o 
   7  -6   4        8.73        4.06     53.95 o 
   8  -6   4        0.17        9.21     39.84 o 
   9  -6   4       30.15      128.44    126.86 o 
  10  -6   4      996.03     1101.79    295.93 o 
  11  -6   4        4.90       45.37    104.74 o 
  12  -6   4       26.60      145.14    113.77 o 
  13  -6   4      228.46      398.86    225.50 o 
  14  -6   4      341.46      383.74    215.80 o 
 -15  -5   4        1.16       28.22     37.70 o 
 -14  -5   4        0.34        0.00    118.51 o 
 -13  -5   4      162.23      117.38     93.23 o 
 -12  -5   4        1.93        0.00     32.62 o 
 -11  -5   4        3.68       74.72     81.49 o 
 -10  -5   4       90.35       53.05    102.03 o 
  -9  -5   4      257.32      323.47    163.88 o 
  -8  -5   4      274.62      232.28    120.77 o 
  -7  -5   4      157.58      280.81    124.60 o 
  -6  -5   4       13.19        0.00     54.18 o 
  -5  -5   4     4228.09     5075.76    470.42 o 
  -4  -5   4      537.91      553.94    151.46 o 
  -3  -5   4      396.24      484.87    134.08 o 
  -2  -5   4      103.42      173.59     76.07 o 
  -1  -5   4    16924.03    17839.89    771.09 o 
   0  -5   4     6795.79     6001.03    443.56 o 
   1  -5   4     2838.43     2866.32    305.19 o 
   2  -5   4     1848.87     1820.97    178.61 o 
   3  -5   4     6477.23     6396.06    508.57 o 
   4  -5   4     3988.66     3591.14    399.99 o 
   5  -5   4      784.36      944.68    219.64 o 
   6  -5   4      853.96      915.79    224.38 o 
   7  -5   4     1401.36     1255.67    133.14 o 
   8  -5   4      323.25      492.20     96.05 o 
   9  -5   4      342.17      361.78     76.52 o 
  10  -5   4       16.66      278.33    159.14 o 
  11  -5   4      104.67      251.69    177.42 o 
  12  -5   4       38.94      211.51    162.07 o 
  13  -5   4       76.29       94.13    120.99 o 
  14  -5   4       46.42      132.95    143.56 o 
  15  -5   4       32.08      177.20    172.68 o 
 -15  -4   4      527.15      706.08    300.00 o 
 -14  -4   4      106.26      161.85    122.57 o 
 -13  -4   4      133.76      132.95     77.20 o 
 -12  -4   4      755.94      665.36    170.36 o 
 -11  -4   4     1035.58     1355.06    314.22 o 
 -10  -4   4       97.93       98.42     67.94 o 
  -9  -4   4       25.72      106.77     86.00 o 
  -8  -4   4     6327.57     6088.16    597.73 o 
  -7  -4   4     2789.59     2270.84    346.95 o 
  -6  -4   4     1476.19     1399.98    260.27 o 
  -5  -4   4     1325.90     1522.77    255.75 o 
  -4  -4   4    18650.80    17903.77    841.52 o 
  -3  -4   4      735.18      598.64    145.14 o 
  -2  -4   4     1149.92     1062.96    181.71 o 
  -1  -4   4     1384.25     1715.77    226.86 o 
   0  -4   4    64745.36    66209.31   1431.58 o 
   1  -4   4      500.09      337.69     95.03 o 
   2  -4   4       96.10      102.03     30.25 o 
   3  -4   4       43.43        8.80     31.60 o 
   4  -4   4    13501.03    12798.89    728.88 o 
   5  -4   4        0.41        6.77     47.85 o 
   6  -4   4      397.14      464.55    153.72 o 
   7  -4   4      173.01      246.39     81.94 o 
   8  -4   4     2723.57     3179.39    210.76 o 
   9  -4   4      632.83      665.64     87.18 o 
  10  -4   4      110.84      174.49     58.24 o 
  11  -4   4      275.59      503.15    211.28 o 
  12  -4   4      769.13      746.26    266.81 o 
  13  -4   4      420.68      324.15    214.89 o 
  14  -4   4        0.42      153.72    137.47 o 
  15  -4   4      126.74      207.90    213.09 o 
 -15  -3   4      105.85      130.25     71.10 o 
 -14  -3   4       34.53       41.76     62.98 o 
 -13  -3   4       10.41      104.06    113.09 o 
 -12  -3   4      192.95      233.18    137.02 o 
 -11  -3   4       84.28       40.04     86.13 o 
 -10  -3   4       55.58       16.93     68.17 o 
  -9  -3   4       11.63       98.42     91.19 o 
  -8  -3   4      208.80      308.57    133.63 o 
  -7  -3   4     1965.56     2132.70    334.53 o 
  -6  -3   4      237.04      258.91    104.96 o 
  -5  -3   4       80.08       49.21     33.18 o 
  -4  -3   4       24.71       18.96     18.96 o 
  -3  -3   4     3226.92     4080.97    367.26 o 
  -2  -3   4       14.74        7.00     25.96 o 
  -1  -3   4      556.11      524.12     85.86 o 
   0  -3   4      627.37      578.98     73.89 o 
   1  -3   4     2433.55     2706.28    196.50 o 
   2  -3   4      351.96      255.22     53.92 o 
   3  -3   4      487.47      467.49    126.41 o 
   4  -3   4     1138.65     1003.14    189.39 o 
   5  -3   4      135.09      185.10     79.91 o 
   6  -3   4      880.91     1165.67    233.18 o 
   7  -3   4       86.52      113.03     42.64 o 
   8  -3   4      331.14      343.78     78.77 o 
   9  -3   4      137.72      128.32     52.26 o 
  10  -3   4        3.83       21.17     34.74 o 
  11  -3   4      547.79      669.41    100.08 o 
  12  -3   4      550.79      562.97    237.92 o 
  13  -3   4     1382.99     1499.75    393.90 o 
  14  -3   4        0.41       32.28     92.32 o 
  15  -3   4       84.00       94.58     66.59 o 
  16  -3   4      167.11      212.64    186.23 o 
 -15  -2   4       78.69      153.50    156.88 o 
 -14  -2   4     1463.66     1561.83    425.28 o 
 -13  -2   4      277.06      341.76    169.75 o 
 -12  -2   4      252.78      241.76    146.27 o 
 -11  -2   4      847.19      883.06    270.88 o 
 -10  -2   4     6591.80     6403.76    482.08 o 
  -9  -2   4      742.15      576.51    188.71 o 
  -8  -2   4      307.90      369.97    135.89 o 
  -7  -2   4       13.00       11.96     58.46 o 
  -6  -2   4    10656.77    10368.91    688.93 o 
  -5  -2   4      781.21      705.86    165.23 o 
  -4  -2   4      442.45      328.89    104.51 o 
  -3  -2   4      473.87      519.63    125.28 o 
  -2  -2   4      760.95     1079.84    124.10 o 
  -1  -2   4     1373.45     1347.30    130.75 o 
   0  -2   4      235.51      206.97     50.67 o 
   1  -2   4     1287.93     1342.82    128.24 o 
   2  -2   4      511.60      588.40     92.82 o 
   3  -2   4      441.05      408.14     75.69 o 
   4  -2   4       41.34       15.58     21.44 o 
   5  -2   4     1163.62     1123.68    206.54 o 
   6  -2   4    11596.37    10879.28    702.70 o 
   7  -2   4       97.78       62.32     28.46 o 
   8  -2   4       72.95       97.26     61.96 o 
   9  -2   4       98.48       82.26     24.15 o 
  10  -2   4     9169.20    10069.58    421.03 o 
  11  -2   4       22.47       57.38     32.76 o 
  12  -2   4        2.40        0.00     34.02 o 
  13  -2   4       23.43        0.00     56.21 o 
  14  -2   4     3737.42     4120.93    662.52 o 
  15  -2   4        2.28       78.78    155.75 o 
  16  -2   4        2.33      122.80    203.38 o 
 -15  -1   4       18.31      112.64    191.42 o 
 -14  -1   4       12.60       74.72    126.86 o 
 -13  -1   4     2004.81     1881.46    440.85 o 
 -12  -1   4       31.90       32.73     44.24 o 
 -11  -1   4       28.39       38.60     11.96 o 
 -10  -1   4       37.61       62.51    129.00 o 
  -9  -1   4     1208.91     1088.05    180.04 o 
  -8  -1   4       41.36       57.34     67.49 o 
  -7  -1   4      230.40      127.31     79.68 o 
  -6  -1   4     1727.91     1460.47    258.46 o 
  -5  -1   4      863.56      824.14    181.04 o 
  -4  -1   4      280.49      350.33    111.51 o 
  -3  -1   4       29.26       68.40     44.24 o 
  -2  -1   4       83.52       79.15     23.20 o 
  -1  -1   4     1563.30     1506.10    133.68 o 
   0  -1   4     1683.72     1769.49    139.90 o 
   1  -1   4     1491.57     1442.19    125.46 o 
   2  -1   4      261.40      374.91     64.46 o 
   3  -1   4      965.12     1019.44    122.49 o 
   4  -1   4      922.83      919.17    120.61 o 
   5  -1   4        1.07        0.00     25.73 o 
   6  -1   4      764.25      820.84    120.71 o 
   7  -1   4     3290.04     3111.59    219.27 o 
   8  -1   4       16.15       47.49     38.94 o 
   9  -1   4       99.36       97.75     92.66 o 
  10  -1   4       81.69      128.01     41.24 o 
  11  -1   4       77.26      135.42     58.37 o 
  12  -1   4      355.06      359.04     84.44 o 
  13  -1   4      395.24      430.07     97.80 o 
  14  -1   4      570.14      573.35    260.49 o 
  15  -1   4      173.90      140.18    166.14 o 
  16  -1   4       85.15      308.35    211.28 o 
  17  -1   4       56.60      123.25    189.16 o 
 -15   0   4      350.08      462.75    248.53 o 
 -14   0   4      135.78      127.09     98.42 o 
 -13   0   4       93.28       95.48    124.38 o 
 -12   0   4     1981.65     1453.25    378.10 o 
 -11   0   4     2584.32     2533.82    461.17 o 
 -10   0   4      295.17      428.21    170.20 o 
  -9   0   4       14.68       16.13     59.31 o 
  -8   0   4     1944.83     1653.38    215.67 o 
  -7   0   4     2135.59     2114.86    325.73 o 
  -6   0   4      885.22      780.80    174.94 o 
  -5   0   4      156.86      185.78     88.94 o 
  -4   0   4     1957.11     1717.35    233.40 o 
  -3   0   4      872.74      778.30    104.61 o 
  -2   0   4      110.72       91.64     23.58 o 
  -1   0   4       21.03        3.33     29.12 o 
   0   0   4    26600.96    27938.09    531.76 o 
   1   0   4     2279.44     2242.86    148.11 o 
   2   0   4      298.23      372.66     60.16 o 
   3   0   4      239.47      293.24     60.21 o 
   4   0   4     7077.54     7197.86    322.39 o 
   5   0   4     1491.88     1544.56    162.23 o 
   6   0   4      767.03      912.14    119.79 o 
   7   0   4      198.29      139.57     90.06 o 
   8   0   4     2389.03     2245.11    203.80 o 
   9   0   4       26.76       16.16     51.81 o 
  10   0   4        6.50        0.00     37.49 o 
  11   0   4      192.66      290.51     83.76 o 
  12   0   4      256.12      464.42    107.09 o 
  13   0   4        2.53       34.93     58.35 o 
  14   0   4        7.53        0.00     47.57 o 
  15   0   4      144.00      125.05    151.01 o 
  16   0   4       82.32      185.32    184.87 o 
  17   0   4        0.99        0.00     17.61 o 
 -15   1   4       37.41      155.75    185.10 o 
 -14   1   4      105.77      316.02    212.64 o 
 -13   1   4      100.75      181.94    217.15 o 
 -12   1   4      159.90      200.45    103.38 o 
 -11   1   4       35.54        0.00     79.23 o 
 -10   1   4       46.42       47.85     16.70 o 
  -9   1   4      478.22      486.90    160.49 o 
  -8   1   4        8.78       32.14     58.36 o 
  -7   1   4     2186.01     2379.76    242.49 o 
  -6   1   4       66.82       87.81     84.65 o 
  -5   1   4      741.36      699.31    156.21 o 
  -4   1   4     1173.12     1141.07    199.32 o 
  -3   1   4      203.67      198.27     49.80 o 
  -2   1   4       22.48        0.00     17.16 o 
  -1   1   4       95.48      103.40     34.79 o 
   0   1   4     1841.46     1636.20    118.94 o 
   1   1   4     2856.11     2721.09    152.83 o 
   2   1   4     1328.10     1209.70    103.25 o 
   3   1   4       23.16       45.87     27.20 o 
   4   1   4       32.52       80.45     33.81 o 
   5   1   4        7.78      152.73     50.79 o 
   6   1   4      273.47      232.06     59.34 o 
   7   1   4      196.38      113.61     40.29 o 
   8   1   4        0.22       22.89     55.53 o 
   9   1   4       79.44       84.64     44.36 o 
  10   1   4      216.28      340.93     84.22 o 
  11   1   4      124.37      112.05     51.98 o 
  12   1   4        2.73       22.54     43.00 o 
  13   1   4     1027.95     1020.93    165.98 o 
  14   1   4       24.69       45.04     29.26 o 
  15   1   4       27.88       32.39     67.61 o 
  16   1   4        7.13        0.00     85.10 o 
  17   1   4       33.47       69.75    114.22 o 
 -15   2   4        0.23        0.00    112.86 o 
 -14   2   4       37.61      115.12    146.05 o 
 -13   2   4      301.94      312.41    192.10 o 
 -12   2   4        7.17       96.39    111.74 o 
 -11   2   4      220.31      273.13    164.11 o 
 -10   2   4      289.76      305.64    164.33 o 
  -9   2   4      438.22      490.51    181.71 o 
  -8   2   4      163.21       95.94     36.34 o 
  -7   2   4        0.52       19.46     73.48 o 
  -6   2   4     9447.67     9611.59    355.99 o 
  -5   2   4        6.70       71.78     55.76 o 
  -4   2   4      114.29      148.08     68.85 o 
  -3   2   4      499.20      430.91     75.53 o 
  -2   2   4     7169.22     7243.80    287.46 o 
  -1   2   4      250.58      214.01     43.21 o 
   0   2   4       58.97       44.91      9.64 o 
   1   2   4     3310.00     3028.91    148.34 o 
   2   2   4     1127.99     1322.00     98.20 o 
   3   2   4     1417.23     1256.33    102.30 o 
   4   2   4      103.64      162.64     43.51 o 
   5   2   4      329.34      288.31     55.92 o 
   6   2   4      842.42      751.75     73.16 o 
   7   2   4       46.43      123.47     55.39 o 
   8   2   4       40.48       47.82     28.44 o 
   9   2   4      197.97      168.66     79.01 o 
  10   2   4     3723.85     3856.97    301.70 o 
  11   2   4        5.36       57.89     75.06 o 
  12   2   4       39.72       40.70     54.70 o 
  13   2   4      108.51       72.62     45.73 o 
  14   2   4     3953.21     4377.49    381.31 o 
  15   2   4      117.21       73.41     31.26 o 
  16   2   4       53.93        0.00     50.62 o 
  17   2   4      119.04      137.02    153.04 o 
 -14   3   4        4.97        0.00    188.94 o 
 -13   3   4        3.31      128.21    149.21 o 
 -12   3   4       91.23       91.42    120.99 o 
 -11   3   4       61.28      211.51    149.88 o 
 -10   3   4        5.44      110.83    104.96 o 
  -9   3   4       27.21      108.35     86.68 o 
  -8   3   4      944.66     1133.84    272.46 o 
  -7   3   4      145.29      157.76     45.17 o 
  -6   3   4      398.59      497.98     93.11 o 
  -5   3   4     7924.95     7985.34    395.84 o 
  -4   3   4      651.53      714.21    153.27 o 
  -3   3   4        8.65        8.33     13.07 o 
  -2   3   4     1033.67     1038.50    104.54 o 
  -1   3   4      291.18      446.43     60.41 o 
   0   3   4        7.41        0.00      8.55 o 
   1   3   4       19.77       60.68     22.50 o 
   2   3   4        0.73       49.78     26.54 o 
   3   3   4       64.23       62.45     17.33 o 
   4   3   4     3192.43     3168.29    150.60 o 
   5   3   4      211.60      140.38     62.58 o 
   6   3   4      201.66      247.94     45.72 o 
   7   3   4     6909.04     6756.10    347.68 o 
   8   3   4     1575.95     1628.03    174.60 o 
   9   3   4       18.55        0.00     68.16 o 
  10   3   4      477.08      479.19    106.91 o 
  11   3   4      528.19      629.34    126.73 o 
  12   3   4      588.19      666.18    141.01 o 
  13   3   4        0.36        0.00     13.26 o 
  14   3   4      106.88       34.25     28.41 o 
  15   3   4      689.42      499.74    127.46 o 
  16   3   4      224.68      185.04     76.67 o 
  17   3   4        3.37        0.00     59.37 o 
  18   3   4       29.00       43.11     87.36 o 
 -14   4   4       44.85       27.76     59.37 o 
 -13   4   4      142.96       96.39     30.70 o 
 -12   4   4      470.16      683.74    270.20 o 
 -11   4   4       41.29       62.53    111.74 o 
 -10   4   4      224.60      475.61    229.34 o 
  -9   4   4      480.11      677.64    224.83 o 
  -8   4   4     3278.05     3138.94    247.56 o 
  -7   4   4      464.63      556.70     98.76 o 
  -6   4   4      401.70      474.71    151.69 o 
  -5   4   4      245.32      257.78     91.42 o 
  -4   4   4    14227.43    14150.92    491.72 o 
  -3   4   4      334.87      325.82     50.10 o 
  -2   4   4       12.81       10.73     32.05 o 
  -1   4   4      178.80      219.15     42.44 o 
   0   4   4    23594.72    23800.80    381.40 o 
   1   4   4     1041.50      935.58     66.47 o 
   2   4   4      353.44      333.80     38.53 o 
   3   4   4      319.66      289.41     34.84 o 
   4   4   4    28395.16    29143.51    395.95 o 
   5   4   4     1354.55     1408.83     86.52 o 
   6   4   4        3.35        5.16      2.83 o 
   7   4   4       69.08       36.08     20.97 o 
   8   4   4     6277.36     6468.19    360.80 o 
   9   4   4        0.89        0.00     54.97 o 
  10   4   4       47.37       61.58     74.04 o 
  11   4   4       81.83       74.84     34.20 o 
  12   4   4     3184.64     3176.15    308.11 o 
  13   4   4       75.46       83.13     52.14 o 
  14   4   4       14.72        0.00     38.04 o 
  15   4   4       27.05       40.23     66.48 o 
  16   4   4     2020.75     2027.92    293.53 o 
  17   4   4        0.68       55.76     61.85 o 
  18   4   4        0.06       49.21     55.30 o 
 -14   5   4        2.20        0.00    125.28 o 
 -13   5   4        5.25        0.00    143.34 o 
 -12   5   4       90.04        0.00     96.61 o 
 -11   5   4      764.49      715.34    257.78 o 
 -10   5   4        6.16       56.66     39.05 o 
  -9   5   4       61.54      156.66    140.86 o 
  -8   5   4       30.13        0.00     35.59 o 
  -7   5   4       92.99      151.30     56.55 o 
  -6   5   4      170.31      143.56    106.32 o 
  -5   5   4        6.35       44.92     50.34 o 
  -4   5   4      447.81      516.92    135.66 o 
  -3   5   4       41.01       73.42     25.13 o 
  -2   5   4      584.51      532.33     61.38 o 
  -1   5   4        0.21        2.25      4.31 o 
   0   5   4      996.19      956.56     57.55 o 
   1   5   4    38717.75    38403.91    423.57 o 
   2   5   4      139.04      125.77     47.18 o 
   3   5   4      140.80      119.86     33.82 o 
   4   5   4      407.29      401.76     38.07 o 
   5   5   4    25708.03    26112.12    496.70 o 
   6   5   4       72.03       38.45     14.45 o 
   7   5   4      506.59      546.25     72.64 o 
   8   5   4      407.62      346.07     69.70 o 
   9   5   4     9259.87     8785.86    445.66 o 
  10   5   4     1707.97     1807.85    214.43 o 
  11   5   4       41.55        7.61     32.89 o 
  12   5   4       24.81       22.44     26.18 o 
  13   5   4      135.58      161.88     56.02 o 
  14   5   4      273.52      234.72     85.44 o 
  15   5   4        0.59        0.00     78.44 o 
  16   5   4      187.44      167.52     75.87 o 
  17   5   4       35.82        4.31     15.34 o 
  18   5   4        5.63       20.44     55.08 o 
 -13   6   4       10.18       24.60     70.20 o 
 -12   6   4        1.05        9.93     82.62 o 
 -11   6   4       38.39       46.73     55.08 o 
 -10   6   4     3140.22     2726.14    483.97 o 
  -9   6   4      556.31      539.95    195.26 o 
  -8   6   4       12.58        0.00     76.07 o 
  -7   6   4      200.89      155.85     42.30 o 
  -6   6   4     2877.54     3211.23    415.57 o 
  -5   6   4      568.75      707.44    190.29 o 
  -4   6   4      256.04      274.26    110.83 o 
  -3   6   4      214.15      190.39     56.78 o 
  -2   6   4    11093.46    10656.08    346.98 o 
  -1   6   4        1.51        0.57     25.85 o 
   0   6   4        1.49        5.21      7.67 o 
   1   6   4       70.33       44.47     34.76 o 
   2   6   4    46353.94    46144.53    827.24 o 
   3   6   4      516.90      381.73    128.54 o 
   4   6   4      240.37      237.79     47.53 o 
   5   6   4      333.59      380.15     69.37 o 
   6   6   4     5542.44     5345.92    222.65 o 
   7   6   4      124.96      139.52     40.69 o 
   8   6   4       59.53        9.25     28.09 o 
   9   6   4        0.14        0.00     74.83 o 
  10   6   4    10544.69    10634.24    522.75 o 
  11   6   4       21.27       59.25     39.28 o 
  12   6   4        2.51        4.18     22.78 o 
  13   6   4       58.12        0.00     45.40 o 
  14   6   4     4862.55     4756.99    421.52 o 
  15   6   4      154.42      117.39     51.53 o 
  16   6   4        0.20        0.00     83.72 o 
  17   6   4        7.39        0.00     42.10 o 
  18   6   4     1102.63     1115.84    246.96 o 
 -13   7   4      295.56      374.71    216.93 o 
 -12   7   4       53.15      110.38    134.31 o 
 -11   7   4       64.89        0.00     70.88 o 
 -10   7   4       71.66       58.69     19.86 o 
  -9   7   4     2490.47     2159.78    402.70 o 
  -8   7   4       52.78       32.96     33.86 o 
  -7   7   4      279.26      278.55    116.48 o 
  -6   7   4       81.01      148.93     39.95 o 
  -5   7   4     3568.74     2998.15    374.71 o 
  -4   7   4      328.13      494.09    226.52 o 
  -3   7   4        2.26        9.59     26.71 o 
  -2   7   4      199.95      311.90     49.63 o 
  -1   7   4     3107.77     3070.34    138.47 o 
   0   7   4     1532.16     1481.17     73.25 o 
   1   7   4      474.13      264.69    118.28 o 
   2   7   4     2885.19     2773.05    283.18 o 
   3   7   4     1849.28     2178.75    273.36 o 
   4   7   4      478.53      502.75     44.51 o 
   5   7   4      358.55      404.41     47.50 o 
   6   7   4      440.24      366.94     53.72 o 
   7   7   4     3020.63     2867.37    175.98 o 
   8   7   4      274.24      238.63     69.86 o 
   9   7   4       22.73       18.95     98.42 o 
  10   7   4     1067.69     1129.56    166.56 o 
  11   7   4     3169.77     2931.35    288.35 o 
  12   7   4      345.00      231.63     66.72 o 
  13   7   4       25.56        0.00     70.53 o 
  14   7   4     1025.27      975.80    193.37 o 
  15   7   4     1465.01     1621.64    255.44 o 
  16   7   4       55.40       27.58     59.29 o 
  17   7   4        4.82        0.00     59.28 o 
 -12   8   4      451.52      637.01    286.23 o 
 -11   8   4       21.87       49.43     13.09 o 
 -10   8   4        3.81       99.10    127.31 o 
  -9   8   4       25.95        0.00     41.08 o 
  -8   8   4     1953.11     1752.34    349.88 o 
  -7   8   4       11.81       12.42     67.49 o 
  -6   8   4       22.51       28.92     38.99 o 
  -5   8   4      451.26      376.69     59.28 o 
  -4   8   4    13471.00    13411.94    310.09 o 
  -3   8   4      173.54      158.74     41.98 o 
  -2   8   4      335.75      284.92     53.62 o 
  -1   8   4       32.53       40.58     18.55 o 
   0   8   4     2684.03     2465.34    104.13 o 
   1   8   4      187.05      206.77     76.07 o 
   2   8   4       93.07       69.07     38.60 o 
   3   8   4      109.87        0.00     72.91 o 
   4   8   4      408.10      316.12     40.44 o 
   5   8   4      507.32      517.81     53.77 o 
   6   8   4       43.08       29.72     28.96 o 
   7   8   4      142.64      179.61     49.69 o 
   8   8   4     3157.01     3260.42    262.29 o 
   9   8   4       37.12       54.21     48.56 o 
  10   8   4       69.48      107.75     53.04 o 
  11   8   4        1.77        0.00     72.23 o 
  12   8   4     1596.61     1486.76    216.17 o 
  13   8   4      420.19      462.87    117.46 o 
  14   8   4       85.61       69.98     47.12 o 
  15   8   4        0.00        2.76     46.76 o 
  16   8   4     1213.40      966.03    209.02 o 
  17   8   4        2.03        0.00     94.35 o 
 -11   9   4        5.10       74.49     81.71 o 
 -10   9   4       71.45       92.55     96.61 o 
  -9   9   4       18.10       58.24     74.49 o 
  -8   9   4      111.51      263.88    133.63 o 
  -7   9   4       84.56      261.62    141.98 o 
  -6   9   4        8.38       53.95     80.59 o 
  -5   9   4       13.78       30.48     23.61 o 
  -4   9   4       10.98        0.00     33.70 o 
  -3   9   4      663.75      751.29     76.57 o 
  -2   9   4      164.51      174.41     29.28 o 
  -1   9   4       68.55       74.91     23.55 o 
   0   9   4      714.22      683.89     54.23 o 
   1   9   4      429.54      400.22     93.45 o 
   2   9   4      857.83      917.14    158.01 o 
   3   9   4      462.78      365.46     84.42 o 
   4   9   4      811.85      558.68    138.60 o 
   5   9   4      790.25     1014.76     74.98 o 
   6   9   4     1270.26     1338.58    102.67 o 
   7   9   4       47.70       41.84     26.85 o 
   8   9   4      812.94      909.27    141.12 o 
   9   9   4      796.40      716.35    134.57 o 
  10   9   4       23.72       84.58     75.81 o 
  11   9   4       24.15       70.87     32.96 o 
  12   9   4        0.84       13.64     25.62 o 
  13   9   4       64.57       69.26     17.11 o 
  14   9   4        8.83       67.84     61.74 o 
  15   9   4       11.30        0.00     41.52 o 
  16   9   4       54.79        0.00     51.40 o 
  17   9   4       11.74       32.48     19.55 o 
 -11  10   4       28.94       80.59    133.18 o 
 -10  10   4       12.36      142.44    147.63 o 
  -9  10   4       29.81      114.22    112.41 o 
  -8  10   4       45.04       35.89     92.32 o 
  -7  10   4        1.04        7.45     48.76 o 
  -6  10   4       26.21      169.52    123.93 o 
  -5  10   4      163.28      202.25    104.74 o 
  -4  10   4       23.64       28.28     23.54 o 
  -3  10   4      275.01      323.40     67.89 o 
  -2  10   4     1851.47     2087.51    131.31 o 
  -1  10   4      257.47      257.51     39.84 o 
   0  10   4        4.29        1.13      5.72 o 
   1  10   4       28.38      124.15     81.49 o 
   2  10   4     4150.28     4345.75    406.99 o 
   3  10   4       21.37       62.08     62.30 o 
   4  10   4      207.02      198.87     95.48 o 
   5  10   4       44.07       32.18     18.11 o 
   6  10   4     2868.18     2594.18    138.78 o 
   7  10   4      263.91      321.22     59.96 o 
   8  10   4       18.35        4.23     22.38 o 
   9  10   4        4.43       15.50     41.96 o 
  10  10   4     1516.82     1822.54    228.35 o 
  11  10   4       22.03       47.00     38.40 o 
  12  10   4        4.24       18.82     77.72 o 
  13  10   4      432.43      404.14    104.45 o 
  14  10   4       59.27       35.34     75.79 o 
  15  10   4        4.09        0.00     82.81 o 
  16  10   4        0.07        0.00     57.64 o 
  17  10   4      182.75      138.35     98.42 o 
 -10  11   4      114.04      154.63    129.12 o 
  -9  11   4       25.66      113.32     97.52 o 
  -8  11   4      324.43      560.26    199.32 o 
  -7  11   4      236.19      358.91    155.30 o 
  -6  11   4      135.98      162.53     96.39 o 
  -5  11   4        3.56       34.99     51.92 o 
  -4  11   4      231.86      367.04    127.76 o 
  -3  11   4      151.86      226.86     55.05 o 
  -2  11   4      173.79      194.05     48.36 o 
  -1  11   4       49.13       93.77     41.26 o 
   0  11   4        9.05        2.86      9.06 o 
   1  11   4        6.60        0.00     25.28 o 
   2  11   4      471.07      533.40    152.37 o 
   3  11   4      633.50      756.65    178.78 o 
   4  11   4       27.50      142.66    108.80 o 
   5  11   4      140.99      137.37     27.91 o 
   6  11   4      123.74       98.83     23.85 o 
   7  11   4      109.49      135.56     35.42 o 
   8  11   4        0.19        0.93     20.37 o 
   9  11   4        3.30        0.00     45.15 o 
  10  11   4       75.72       43.02     58.24 o 
  11  11   4        8.39       17.89     18.28 o 
  12  11   4      197.24      252.36     91.99 o 
  13  11   4       99.73       73.26     41.08 o 
  14  11   4       59.43      113.45     66.93 o 
  15  11   4      196.71      260.01     90.65 o 
  16  11   4       41.39        0.00     74.75 o 
  -7  12   4       17.31       83.52     90.07 o 
  -6  12   4        8.85       30.02     37.70 o 
  -5  12   4       34.06       85.78     65.46 o 
  -4  12   4      378.34      396.16    131.60 o 
  -3  12   4       48.42       15.12      7.67 o 
  -2  12   4       70.83       63.04     25.08 o 
  -1  12   4       22.30       18.90     13.77 o 
   0  12   4     1822.03     2191.39    276.97 o 
   1  12   4        0.20       40.86     58.92 o 
   2  12   4        1.51        9.93     17.61 o 
   3  12   4        0.16       46.50     49.43 o 
   4  12   4     3335.14     3468.34    420.31 o 
   5  12   4       22.48       63.55     34.65 o 
   6  12   4        1.02        0.00     14.05 o 
   7  12   4       42.46      102.33     38.89 o 
   8  12   4      555.74      555.43    109.00 o 
   9  12   4       18.25       11.48     46.12 o 
  10  12   4        4.09       30.48     56.83 o 
  11  12   4       11.74        4.52     69.86 o 
  12  12   4      957.44     1064.75    194.44 o 
  13  12   4      126.28      120.94     80.02 o 
  14  12   4        6.25        0.00     42.44 o 
  15  12   4       43.42        0.00     37.75 o 
  16  12   4      598.84      564.26    158.87 o 
  -1  13   4      117.63      105.64     37.47 o 
   0  13   4        0.33        0.00     25.06 o 
   1  13   4      577.74      379.23    113.54 o 
   2  13   4        7.33        8.13     43.79 o 
   3  13   4       80.39       44.02     49.21 o 
   4  13   4      239.36      267.72    118.73 o 
   5  13   4       40.31      113.54     76.97 o 
   6  13   4      400.87      553.49    177.65 o 
   7  13   4        4.61        6.89     71.78 o 
   8  13   4       14.89       42.29     40.96 o 
   9  13   4      375.78      590.25    125.05 o 
  10  13   4      422.69      450.17    111.62 o 
  11  13   4        4.58       42.04    100.79 o 
  12  13   4       65.20      131.39     81.26 o 
  13  13   4      934.59      887.09    194.72 o 
  14  13   4       45.64       58.89     71.22 o 
  15  13   4       28.98        0.00     68.20 o 
   0  14   4       96.53       33.63     31.83 o 
   1  14   4       10.10        4.97     38.83 o 
   2  14   4     3438.17     3725.90    440.62 o 
   3  14   4       11.02       20.77     33.18 o 
   4  14   4      248.92      210.83     96.16 o 
   5  14   4       23.26       28.44     50.11 o 
   6  14   4     6003.02     6307.35    653.49 o 
   7  14   4        7.37       14.67     46.73 o 
   8  14   4      208.19      167.72     67.94 o 
   9  14   4      135.74        1.13     48.98 o 
  10  14   4     5456.41     5843.25    719.40 o 
  11  14   4        0.15        0.23     33.18 o 
  12  14   4      110.59       57.79     34.09 o 
  13  14   4        0.10        0.00     81.94 o 
  14  14   4     1441.18     1738.80    431.37 o 
   1  15   4      346.31      517.60    155.75 o 
   2  15   4        0.54        0.00     58.46 o 
   3  15   4      820.76      525.95    159.59 o 
   4  15   4       61.66       17.16     69.30 o 
   5  15   4      125.05       82.39     34.31 o 
   6  15   4        4.51        0.00     86.68 o 
   7  15   4     1107.16     1311.27    310.15 o 
   8  15   4      186.06      259.82    167.49 o 
   9  15   4      153.15      142.89     79.01 o 
  10  15   4       87.75       23.48     20.99 o 
  11  15   4     1812.57     2278.74    474.26 o 
  12  15   4       60.27        0.00     41.53 o 
  13  15   4       72.08      151.01    119.19 o 
   2  16   4      194.25       51.47     58.46 o 
   3  16   4       47.14      140.18     69.07 o 
   4  16   4     3115.82     3200.17    475.16 o 
   5  16   4        0.15       89.16     69.98 o 
   6  16   4      278.79      409.93    180.13 o 
   7  16   4        0.17       68.85     87.81 o 
   8  16   4     1529.06     1691.85    396.61 o 
   9  16   4      243.83      360.49    196.84 o 
  10  16   4      135.19       43.11     54.85 o 
  11  16   4        5.81        0.00     94.36 o 
  12  16   4      814.76      878.99    313.54 o 
   3  17   4        0.32       49.66     69.30 o 
   4  17   4      101.18      216.25    137.92 o 
   5  17   4        2.28        0.00     84.87 o 
   6  17   4      263.80      234.76    135.44 o 
   7  17   4        4.81        0.00     94.81 o 
   8  17   4       25.97       33.63     27.31 o 
   9  17   4        2.88       50.34     47.18 o 
  10  17   4       11.35       13.09     20.09 o 
   4  18   4        2.01        0.00     78.55 o 
   5  18   4       60.77       83.29     97.74 o 
   6  18   4      798.01      922.78    299.54 o 
  -8 -13   5      108.43       95.71    110.83 o 
  -7 -13   5        1.93       26.18      6.55 o 
  -6 -13   5      155.29      132.05     70.20 o 
  -5 -13   5      107.02      178.10    118.06 o 
  -4 -13   5        5.05       16.48     37.02 o 
  -3 -13   5       78.04       36.57     34.09 o 
  -2 -13   5       55.54       55.53     81.26 o 
  -1 -13   5      246.20      262.07    116.93 o 
   0 -13   5       36.41        0.00     72.23 o 
   1 -13   5        8.45       12.19     42.21 o 
   2 -13   5       26.25        0.00     52.37 o 
   3 -13   5      251.27      143.11     87.81 o 
   4 -13   5       54.91      171.55    104.96 o 
   5 -13   5       96.50       56.66     79.68 o 
   6 -13   5       13.17      132.50     88.71 o 
 -10 -12   5      451.39      619.85    233.63 o 
  -9 -12   5      359.40      397.06    208.57 o 
  -8 -12   5      277.72      471.78    194.80 o 
  -7 -12   5      121.04      221.67    146.50 o 
  -6 -12   5     1499.70     1876.04    373.81 o 
  -5 -12   5      883.42      808.79    241.08 o 
  -4 -12   5       30.42        2.93     25.06 o 
  -3 -12   5        4.80        1.58     39.28 o 
  -2 -12   5     1815.01     2177.39    369.29 o 
  -1 -12   5      583.77      619.40    191.87 o 
   0 -12   5       50.65       80.59     75.39 o 
   1 -12   5       29.78       56.43     62.75 o 
   2 -12   5     1532.97     1376.50    294.58 o 
   3 -12   5      739.96      730.69    217.38 o 
   4 -12   5        4.30        0.00     45.82 o 
   5 -12   5       44.62       91.65     94.36 o 
   6 -12   5     1500.19     1464.40    239.33 o 
   7 -12   5      106.56      127.54    123.47 o 
   8 -12   5       11.02        0.00     91.65 o 
 -11 -11   5       44.69       70.43     46.95 o 
 -10 -11   5       31.42        0.00     99.55 o 
  -9 -11   5     1465.60     1481.24    352.82 o 
  -8 -11   5      262.94      228.89    140.18 o 
  -7 -11   5      222.94      188.03    119.64 o 
  -6 -11   5       28.60      105.19    109.48 o 
  -5 -11   5      237.03      235.44    107.67 o 
  -4 -11   5       14.94       17.61     16.25 o 
  -3 -11   5       11.12        0.00     57.79 o 
  -2 -11   5       74.47      139.73     98.64 o 
  -1 -11   5       76.72       86.23     73.81 o 
   0 -11   5      287.30      366.59    142.21 o 
   1 -11   5      103.99       87.13     68.17 o 
   2 -11   5       55.12       40.86     37.92 o 
   3 -11   5      189.93      235.89    118.06 o 
   4 -11   5      269.66      387.80    162.75 o 
   5 -11   5      695.51      736.66    158.59 o 
   6 -11   5      260.49      243.35     78.76 o 
   7 -11   5        1.52        0.00     76.75 o 
   8 -11   5      143.46      199.09    100.45 o 
   9 -11   5      319.57      348.75    176.07 o 
 -12 -10   5      890.42      834.75    295.03 o 
 -11 -10   5     1096.64     1195.24    343.56 o 
 -10 -10   5       45.46        0.00     55.98 o 
  -9 -10   5       19.66       64.11     68.17 o 
  -8 -10   5     4787.11     4339.88    573.13 o 
  -7 -10   5      996.26     1003.14    265.01 o 
  -6 -10   5      365.37      253.95    101.80 o 
  -5 -10   5       15.42       71.56     24.15 o 
  -4 -10   5     3470.83     3257.06    445.82 o 
  -3 -10   5      227.31      248.08    118.51 o 
  -2 -10   5      273.04      218.73    108.80 o 
  -1 -10   5       12.05        9.03     37.25 o 
   0 -10   5     4000.63     3444.87    436.56 o 
   1 -10   5     1252.01     1190.73    248.53 o 
   2 -10   5       43.00       59.59     22.35 o 
   3 -10   5      155.49      172.23    107.22 o 
   4 -10   5     3082.54     2943.97    426.63 o 
   5 -10   5      417.67      434.07    124.32 o 
   6 -10   5       46.18        0.00     44.24 o 
   7 -10   5      604.90      427.53    174.94 o 
   8 -10   5      455.97      636.33    247.40 o 
   9 -10   5        9.99       19.86     58.46 o 
  10 -10   5        8.54       14.67     89.39 o 
  11 -10   5       25.12       65.01     95.71 o 
 -12  -9   5       12.67      160.72    160.49 o 
 -11  -9   5      205.36      196.16    123.93 o 
 -10  -9   5      175.99      166.14    123.02 o 
  -9  -9   5        3.98       72.23     96.61 o 
  -8  -9   5       85.14      216.93    128.89 o 
  -7  -9   5      326.26      312.64    147.40 o 
  -6  -9   5       58.90       55.76     72.91 o 
  -5  -9   5        6.14       11.29     25.28 o 
  -4  -9   5        6.50        0.00     43.34 o 
  -3  -9   5        3.53       32.28     40.18 o 
  -2  -9   5      618.48      744.68    192.77 o 
  -1  -9   5      256.34      377.19    143.11 o 
   0  -9   5      328.22      252.14    102.48 o 
   1  -9   5       45.39       13.32     11.29 o 
   2  -9   5       56.14       67.04     60.04 o 
   3  -9   5      252.77      298.87    144.92 o 
   4  -9   5       55.23        0.66     68.06 o 
   5  -9   5      378.54      270.65    117.61 o 
   6  -9   5      308.83      223.47    101.80 o 
   7  -9   5      568.45      676.06    225.96 o 
   8  -9   5       54.72      164.33    120.31 o 
   9  -9   5      323.49      404.28    200.22 o 
  10  -9   5        0.14      246.50    188.94 o 
  11  -9   5      139.48       41.99     69.98 o 
  12  -9   5        0.13        0.00    141.53 o 
 -13  -8   5      220.91      426.63    244.24 o 
 -12  -8   5        8.26       53.95     81.26 o 
 -11  -8   5        5.10       70.65     83.07 o 
 -10  -8   5      224.38      149.88    116.03 o 
  -9  -8   5      440.12      543.33    212.19 o 
  -8  -8   5       37.80       18.51     39.95 o 
  -7  -8   5      397.50      634.75    209.93 o 
  -6  -8   5      219.84      295.03    131.60 o 
  -5  -8   5       44.48       47.18     45.37 o 
  -4  -8   5       26.33        2.71     25.06 o 
  -3  -8   5      185.52      192.10    100.68 o 
  -2  -8   5     4814.86     5008.50    494.12 o 
  -1  -8   5      757.48      679.22    174.49 o 
   0  -8   5      180.79      123.47     68.85 o 
   1  -8   5      126.37      102.71     65.91 o 
   2  -8   5     1609.25     1887.78    310.60 o 
   3  -8   5       31.64       86.00     36.12 o 
   4  -8   5        0.26       30.86     37.80 o 
   5  -8   5      138.62       25.96     44.69 o 
   6  -8   5     1535.20     1529.55    311.96 o 
   7  -8   5       93.68      204.51    127.99 o 
   8  -8   5      326.36      647.85    242.43 o 
   9  -8   5      311.28      212.19    154.17 o 
  10  -8   5      361.30      576.06    222.57 o 
  11  -8   5        3.26        0.00     90.52 o 
  12  -8   5       33.41        0.00     62.75 o 
  13  -8   5       35.71       24.60     16.93 o 
 -13  -7   5       17.44      101.58    110.16 o 
 -12  -7   5       72.58       89.84    128.44 o 
 -11  -7   5        9.89      103.38    103.61 o 
 -10  -7   5       33.15        0.00     95.71 o 
  -9  -7   5      560.04      456.65    179.68 o 
  -8  -7   5      220.41      443.33    179.91 o 
  -7  -7   5        9.31        7.45     45.15 o 
  -6  -7   5      154.83       90.52     67.04 o 
  -5  -7   5      233.07      122.80     70.88 o 
  -4  -7   5       54.78       10.38     47.40 o 
  -3  -7   5       72.38       24.15     42.44 o 
  -2  -7   5      111.04      216.02    102.93 o 
  -1  -7   5      812.45      667.26    172.01 o 
   0  -7   5      282.53      165.46     64.33 o 
   1  -7   5      333.78      311.96    104.96 o 
   2  -7   5      204.53      297.29    127.09 o 
   3  -7   5      770.85      614.48    185.21 o 
   4  -7   5        9.83        0.00     65.91 o 
   5  -7   5       11.61       20.66     29.46 o 
   6  -7   5       27.53        0.00     49.43 o 
   7  -7   5      128.32      255.53    151.92 o 
   8  -7   5      570.83      677.87    220.99 o 
   9  -7   5      120.66       53.50     55.98 o 
  10  -7   5        5.34       51.47    106.77 o 
  11  -7   5       14.13      146.05    135.66 o 
  12  -7   5      169.16      137.24    121.44 o 
  13  -7   5      155.55       95.48    109.93 o 
 -14  -6   5        4.00        0.00    106.09 o 
 -13  -6   5      236.94      215.77     92.20 o 
 -12  -6   5      600.09      665.23    231.60 o 
 -11  -6   5      127.43      197.51    151.46 o 
 -10  -6   5       34.72       24.83     67.72 o 
  -9  -6   5      398.74      620.08    207.22 o 
  -8  -6   5     1974.85     1983.94    361.62 o 
  -7  -6   5      707.36      720.08    209.70 o 
  -6  -6   5      525.18      398.19    153.27 o 
  -5  -6   5      217.68      215.35     99.32 o 
  -4  -6   5     3452.92     3421.16    408.80 o 
  -3  -6   5       40.63       64.33     40.41 o 
  -2  -6   5       60.89       47.63     47.18 o 
  -1  -6   5      155.20      104.96     75.39 o 
   0  -6   5    10398.78    11289.21    689.61 o 
   1  -6   5      489.27      442.20    130.47 o 
   2  -6   5        8.31       44.02     38.15 o 
   3  -6   5      646.18      649.20    118.98 o 
   4  -6   5    10218.11    10534.59    731.37 o 
   5  -6   5     2132.21     1992.29    324.15 o 
   6  -6   5        1.87       57.11    106.77 o 
   7  -6   5       18.28       95.26     80.59 o 
   8  -6   5     4990.77     5027.68    276.18 o 
   9  -6   5      542.54      506.54    209.03 o 
  10  -6   5       99.25       93.23     92.55 o 
  11  -6   5        9.07        0.00     61.40 o 
  12  -6   5     2077.45     2417.79    492.32 o 
  13  -6   5       82.34      187.36    174.26 o 
  14  -6   5        6.04        0.00    114.90 o 
 -14  -5   5       49.83       38.60     77.20 o 
 -13  -5   5       92.31      105.91    153.95 o 
 -12  -5   5        7.46       36.34     82.62 o 
 -11  -5   5       50.79      149.43    138.15 o 
 -10  -5   5       10.38      100.68    103.84 o 
  -9  -5   5      608.76      647.62    201.35 o 
  -8  -5   5       49.62       82.39     96.84 o 
  -7  -5   5     2077.58     1777.85    326.63 o 
  -6  -5   5      154.76      168.39    109.25 o 
  -5  -5   5      792.31      778.99    193.68 o 
  -4  -5   5      224.59      191.42     97.29 o 
  -3  -5   5      458.02      599.76    163.65 o 
  -2  -5   5     1884.96     1894.55    275.62 o 
  -1  -5   5      716.58      722.34    167.72 o 
   0  -5   5     1118.97     1013.53    197.51 o 
   1  -5   5        5.40        1.13     33.18 o 
   2  -5   5     2074.05     2014.41    276.74 o 
   3  -5   5       84.48       95.71     55.30 o 
   4  -5   5     1655.00     1623.22    265.46 o 
   5  -5   5     1066.65     1090.05    242.66 o 
   6  -5   5      951.14      965.90    240.63 o 
   7  -5   5      380.03      292.09    128.67 o 
   8  -5   5      662.98      716.21    110.35 o 
   9  -5   5      198.39      298.12     77.71 o 
  10  -5   5       34.22       37.02     53.50 o 
  11  -5   5      796.40      757.78    237.24 o 
  12  -5   5       35.15      133.18    152.82 o 
  13  -5   5      431.69      424.37    218.96 o 
  14  -5   5        9.54      130.70    143.11 o 
  15  -5   5      151.29      369.52    180.58 o 
 -14  -4   5     1120.00     1051.45    350.11 o 
 -13  -4   5      369.98      334.31    198.19 o 
 -12  -4   5       83.40      166.01     54.29 o 
 -11  -4   5       25.06      129.12    122.80 o 
 -10  -4   5     4686.87     4235.60    570.42 o 
  -9  -4   5      747.20      820.98    246.72 o 
  -8  -4   5      146.00      183.97    115.80 o 
  -7  -4   5      565.77      784.41    217.83 o 
  -6  -4   5    12228.95    11680.40    783.28 o 
  -5  -4   5     1398.53     1267.70    243.79 o 
  -4  -4   5      884.86      804.95    192.32 o 
  -3  -4   5     1820.92     1768.37    270.42 o 
  -2  -4   5      207.09      186.90     78.10 o 
  -1  -4   5      118.45       86.00     60.04 o 
   0  -4   5       99.24       86.45     53.95 o 
   1  -4   5        9.99        0.00     14.67 o 
   2  -4   5     3467.09     4129.28    392.77 o 
   3  -4   5      223.00      265.46     90.29 o 
   4  -4   5      590.05      682.38    174.49 o 
   5  -4   5     1360.09     1355.73    255.07 o 
   6  -4   5    17113.54    16350.98    931.81 o 
   7  -4   5      183.52      145.82     73.14 o 
   8  -4   5      637.33      781.25    117.76 o 
   9  -4   5      391.73      292.64     88.51 o 
  10  -4   5     5773.78     6105.43    313.04 o 
  11  -4   5       72.07       67.94     76.97 o 
  12  -4   5      126.85      107.90     75.17 o 
  13  -4   5      259.74      281.03    169.52 o 
  14  -4   5     2147.46     2464.75    516.02 o 
  15  -4   5       35.66        0.00     94.58 o 
 -14  -3   5       65.58       94.13     93.23 o 
 -13  -3   5      565.80      681.25    242.66 o 
 -12  -3   5       70.73       73.19    131.49 o 
 -11  -3   5        3.89        0.00     51.01 o 
 -10  -3   5        7.02       98.42     91.87 o 
  -9  -3   5      260.10      138.82     91.87 o 
  -8  -3   5       17.12        5.87     20.54 o 
  -7  -3   5        0.67      147.18    117.61 o 
  -6  -3   5     1473.83     1530.22    273.36 o 
  -5  -3   5     3590.62     4290.68    453.27 o 
  -4  -3   5       80.58       50.11     48.53 o 
  -3  -3   5       84.36      119.86     72.23 o 
  -2  -3   5       69.16       25.28     29.57 o 
  -1  -3   5     1597.19     1949.63    258.46 o 
   0  -3   5     7703.55     7588.14    495.70 o 
   1  -3   5     3048.81     3138.10    323.70 o 
   2  -3   5     2447.42     2209.22    273.58 o 
   3  -3   5       60.40      190.06     92.10 o 
   4  -3   5      989.74      837.01    185.10 o 
   5  -3   5      256.96      255.53    117.38 o 
   6  -3   5     3280.88     3377.82    409.25 o 
   7  -3   5     1566.93     1493.43    287.13 o 
   8  -3   5        4.77        0.00     91.19 o 
   9  -3   5      154.76        4.32     60.72 o 
  10  -3   5      289.96      289.07     75.28 o 
  11  -3   5       47.82      143.81     53.34 o 
  12  -3   5       10.16       67.49     67.49 o 
  13  -3   5      215.64      337.47    197.29 o 
  14  -3   5       77.90      251.46    196.16 o 
  15  -3   5       12.77      102.26    126.86 o 
  16  -3   5        7.17      145.37    153.04 o 
 -14  -2   5       19.87       97.97    121.89 o 
 -13  -2   5      803.39      775.83    278.78 o 
 -12  -2   5     1660.91     1730.67    403.83 o 
 -11  -2   5       85.35       20.25     64.40 o 
 -10  -2   5        7.54      102.93    101.13 o 
  -9  -2   5      944.78      881.02    248.08 o 
  -8  -2   5     4206.66     4640.78    541.30 o 
  -7  -2   5     1626.29     1369.73    278.33 o 
  -6  -2   5        1.66        0.00     23.02 o 
  -5  -2   5        6.22        0.00     40.86 o 
  -4  -2   5     8404.00     8579.09    595.48 o 
  -3  -2   5     1399.82     1317.59    220.54 o 
  -2  -2   5       19.21        0.00     13.54 o 
  -1  -2   5      270.03      254.40     90.52 o 
   0  -2   5    46186.42    47267.63   1213.75 o 
   1  -2   5      264.08      234.31     82.39 o 
   2  -2   5       50.98       78.30     35.44 o 
   3  -2   5     1290.22     1113.75    195.93 o 
   4  -2   5    12699.77    12880.15    701.79 o 
   5  -2   5       21.44        5.87     51.24 o 
   6  -2   5     1185.29     1496.59    258.46 o 
   7  -2   5      197.27      390.50    147.63 o 
   8  -2   5     5925.33     5888.45    330.51 o 
   9  -2   5      411.51      301.89     85.96 o 
  10  -2   5        4.51       15.03     52.03 o 
  11  -2   5        0.41        0.00     73.59 o 
  12  -2   5     1567.39     1635.70    189.83 o 
  13  -2   5      231.51      193.90    164.56 o 
  14  -2   5       22.06      118.06    150.56 o 
  15  -2   5        2.99      135.21    112.64 o 
  16  -2   5      440.01      492.77    255.30 o 
 -14  -1   5       13.22      116.70    124.15 o 
 -13  -1   5        1.63        0.00     87.13 o 
 -12  -1   5      380.38      302.25    177.65 o 
 -11  -1   5       46.89        0.00    102.26 o 
 -10  -1   5       95.46       93.03     75.62 o 
  -9  -1   5       52.20      119.19     99.32 o 
  -8  -1   5      176.30      216.93    119.19 o 
  -7  -1   5       11.69        0.00      8.35 o 
  -6  -1   5     1996.60     2234.73    328.89 o 
  -5  -1   5       30.23      125.28     81.04 o 
  -4  -1   5      915.63      862.74    186.00 o 
  -3  -1   5     4179.10     4573.52    409.47 o 
  -2  -1   5      868.52      937.68    171.33 o 
  -1  -1   5      788.50      818.28    102.87 o 
   0  -1   5      522.37      542.75     87.77 o 
   1  -1   5    32529.49    34605.96    691.77 o 
   2  -1   5     1241.72     1206.94    105.11 o 
   3  -1   5      688.63      630.56     97.49 o 
   4  -1   5     3105.50     3201.30    330.47 o 
   5  -1   5      128.26      120.09     50.56 o 
   6  -1   5       18.76       32.96     33.18 o 
   7  -1   5      170.10      300.29     82.32 o 
   8  -1   5     2657.45     2820.84    225.77 o 
   9  -1   5      257.31      448.40    100.26 o 
  10  -1   5      808.73      795.10    129.76 o 
  11  -1   5      384.93      426.40     81.30 o 
  12  -1   5     1096.95     1113.78    162.82 o 
  13  -1   5       21.81       94.45     66.48 o 
  14  -1   5      146.73      193.68    169.97 o 
  15  -1   5      552.44      567.03    244.47 o 
  16  -1   5      190.51      258.46    191.87 o 
  17  -1   5        1.77        0.00    152.37 o 
 -14   0   5      469.62      295.93    187.81 o 
 -13   0   5      615.49      616.47    255.98 o 
 -12   0   5      116.62      206.09    132.05 o 
 -11   0   5      273.78      228.89     97.74 o 
 -10   0   5     2306.45     2365.81    301.13 o 
  -9   0   5     1056.50      996.98    175.26 o 
  -8   0   5       69.43      146.72    121.22 o 
  -7   0   5      210.53      230.70    117.15 o 
  -6   0   5     7130.16     7451.80    606.76 o 
  -5   0   5     1503.96     1864.76    276.97 o 
  -4   0   5      204.77      158.01     78.10 o 
  -3   0   5      103.88      105.64     51.92 o 
  -2   0   5     1703.10     1400.65    203.16 o 
  -1   0   5     1469.20     1429.97    138.19 o 
   0   0   5      379.16      332.28     62.73 o 
   1   0   5     5061.94     4809.24    195.47 o 
   2   0   5    19633.22    20116.93    508.37 o 
   3   0   5       13.38       12.25     22.76 o 
   4   0   5       14.93       56.37     40.86 o 
   5   0   5      475.34      451.46    127.31 o 
   6   0   5      450.81      464.33    145.14 o 
   7   0   5      171.62      228.63     76.28 o 
   8   0   5     1194.18     1303.39    124.68 o 
   9   0   5      518.64      598.08    119.43 o 
  10   0   5      692.97      661.08    115.87 o 
  11   0   5       35.84       12.45     71.93 o 
  12   0   5      130.98      191.73    102.26 o 
  13   0   5       51.47       71.21     70.31 o 
  14   0   5     2393.93     2683.36    279.41 o 
  15   0   5       15.27       17.16     87.81 o 
  16   0   5        3.72       84.20    142.66 o 
  17   0   5        2.90      186.68    216.25 o 
 -14   1   5       68.19      114.67    132.50 o 
 -13   1   5       65.55      103.61     96.84 o 
 -12   1   5      251.57      299.09    172.46 o 
 -11   1   5       25.64        0.00     81.49 o 
 -10   1   5      571.22      584.19    206.32 o 
  -9   1   5        2.80       34.43    137.24 o 
  -8   1   5      440.19      519.84    132.16 o 
  -7   1   5       34.94       73.14     86.68 o 
  -6   1   5       13.92        0.00     24.83 o 
  -5   1   5       97.95       77.65     63.66 o 
  -4   1   5       87.47       73.81     62.98 o 
  -3   1   5       15.70       25.96     30.25 o 
  -2   1   5      424.60      479.24     79.23 o 
  -1   1   5      291.55      312.96     62.25 o 
   0   1   5      211.81      147.17     33.53 o 
   1   1   5      524.78      542.00     76.05 o 
   2   1   5       86.21      140.78     40.80 o 
   3   1   5      678.34      828.57     99.02 o 
   4   1   5        2.04        0.00     18.61 o 
   5   1   5       14.99        6.75     38.35 o 
   6   1   5      343.99      569.74    103.65 o 
   7   1   5      834.41      810.96    119.43 o 
   8   1   5      403.89      267.64    116.38 o 
   9   1   5      258.87      380.04     98.05 o 
  10   1   5      132.01       94.25     22.91 o 
  11   1   5       32.68       39.32    120.20 o 
  12   1   5       10.37      104.77     75.79 o 
  13   1   5        0.37        0.00     30.46 o 
  14   1   5      378.62      312.86     99.94 o 
  15   1   5       51.38       92.39     49.38 o 
  16   1   5        0.68        0.00     10.16 o 
  17   1   5       15.78      203.16    223.47 o 
 -14   2   5       20.17       75.39    115.35 o 
 -13   2   5        3.67      139.95    155.98 o 
 -12   2   5     1539.03     1369.50    365.68 o 
 -11   2   5      805.31      757.55    254.17 o 
 -10   2   5        5.01        0.00     83.52 o 
  -9   2   5       23.43       28.44     47.18 o 
  -8   2   5     1744.98     1618.62    225.51 o 
  -7   2   5       83.57       76.81     69.98 o 
  -6   2   5       14.43        0.00     21.22 o 
  -5   2   5      172.58      126.41     65.24 o 
  -4   2   5     5905.10     6142.56    474.26 o 
  -3   2   5      440.40      514.89    127.54 o 
  -2   2   5        0.09        0.00     11.40 o 
  -1   2   5        3.78        8.09     11.96 o 
   0   2   5     9215.29     8938.16    303.89 o 
   1   2   5     1365.59     1286.97    109.61 o 
   2   2   5      204.13      191.48     40.85 o 
   3   2   5      887.07      866.38     94.89 o 
   4   2   5     8735.36     8309.39    321.34 o 
   5   2   5      344.76      472.43     89.33 o 
   6   2   5       36.93       53.65     29.19 o 
   7   2   5       19.20        0.00     45.94 o 
   8   2   5    10084.04    10359.13    369.15 o 
   9   2   5     3295.46     3374.39    273.75 o 
  10   2   5        1.04        0.00     51.24 o 
  11   2   5      349.45      246.05     69.30 o 
  12   2   5     1380.93     1540.32    210.61 o 
  13   2   5      744.35      805.20    159.54 o 
  14   2   5       34.67       57.92     56.08 o 
  15   2   5      247.50      217.51     85.61 o 
  16   2   5      439.35      470.86    132.07 o 
  17   2   5      118.99      178.55    168.85 o 
  18   2   5       59.57      196.61    209.48 o 
 -14   3   5       49.81      204.29    203.83 o 
 -13   3   5       51.05      178.33    178.55 o 
 -12   3   5       43.43      149.66    145.60 o 
 -11   3   5       25.79       83.29     91.42 o 
 -10   3   5       90.46       60.27     88.71 o 
  -9   3   5       20.82        0.00     58.01 o 
  -8   3   5        2.19       41.53     59.59 o 
  -7   3   5      476.49      498.67    113.38 o 
  -6   3   5      113.58       54.29     54.20 o 
  -5   3   5       19.80       60.50     64.11 o 
  -4   3   5      666.79      776.06    166.59 o 
  -3   3   5      335.57      284.65     99.77 o 
  -2   3   5      674.46      602.30     87.87 o 
  -1   3   5       51.29       25.57     34.31 o 
   0   3   5       40.35       29.93     16.37 o 
   1   3   5     1974.19     2003.87    129.78 o 
   2   3   5      150.59      114.76     31.14 o 
   3   3   5      429.32      385.64     57.69 o 
   4   3   5      381.30      343.65     57.11 o 
   5   3   5      158.90      203.57     44.90 o 
   6   3   5      532.05      424.86     68.49 o 
   7   3   5        0.21       18.61     45.83 o 
   8   3   5      205.24      215.11     73.39 o 
   9   3   5     8740.04     8995.20    451.80 o 
  10   3   5      403.56      369.25     87.60 o 
  11   3   5       37.72        0.00     41.01 o 
  12   3   5      234.56      346.59    107.85 o 
  13   3   5       50.56      120.65     54.66 o 
  14   3   5      413.59      362.49    109.70 o 
  15   3   5       13.26       52.91     36.57 o 
  16   3   5        1.92       15.25     40.19 o 
  17   3   5        6.88       42.34    101.47 o 
  18   3   5       96.50      181.49    212.41 o 
 -14   4   5      413.59      499.31    225.50 o 
 -13   4   5      122.39      218.96    172.01 o 
 -12   4   5       24.01      114.45    152.14 o 
 -11   4   5      566.03      761.84    291.19 o 
 -10   4   5     2268.25     2216.89    443.33 o 
  -9   4   5       40.57       82.62    111.96 o 
  -8   4   5        7.75       37.70     92.78 o 
  -7   4   5      979.75     1203.59    259.36 o 
  -6   4   5     7684.73     8118.38    656.42 o 
  -5   4   5      154.07      110.37     21.67 o 
  -4   4   5      146.93      131.60     73.14 o 
  -3   4   5      653.73      627.85     94.13 o 
  -2   4   5     3793.66     3922.18    221.78 o 
  -1   4   5      239.46      233.08     46.97 o 
   0   4   5       26.03       21.83      6.55 o 
   1   4   5     1286.98     1305.93     97.04 o 
   2   4   5      826.93      985.36     81.13 o 
   3   4   5     2825.73     2911.67    145.17 o 
   4   4   5      118.27       87.67     24.39 o 
   5   4   5      240.03      194.89     43.47 o 
   6   4   5     2753.14     2443.98    139.80 o 
   7   4   5      125.38      126.98     63.86 o 
   8   4   5       17.66       20.93     19.23 o 
   9   4   5      417.54      382.06     90.09 o 
  10   4   5     8857.58     8647.09    470.02 o 
  11   4   5        0.85       39.64     44.58 o 
  12   4   5      210.08      193.77     87.51 o 
  13   4   5      296.54      223.19     89.65 o 
  14   4   5     5412.12     5335.08    435.03 o 
  15   4   5       75.73       85.31     45.05 o 
  16   4   5       17.71       56.94     99.89 o 
  17   4   5      258.54      240.76    102.69 o 
  18   4   5      766.87      935.65    365.23 o 
 -13   5   5       67.78       60.04     61.62 o 
 -12   5   5      119.74       70.20     93.45 o 
 -11   5   5       20.40      178.33    179.23 o 
 -10   5   5      401.66      426.63    212.64 o 
  -9   5   5       94.67      120.31    129.12 o 
  -8   5   5        2.29       52.14     84.87 o 
  -7   5   5       33.68       29.44     80.81 o 
  -6   5   5       11.49       18.51     28.44 o 
  -5   5   5     2241.97     2156.85    309.48 o 
  -4   5   5     4698.91     5297.04    313.37 o 
  -3   5   5       56.62       53.62     23.40 o 
  -2   5   5        9.40       15.35      6.13 o 
  -1   5   5        5.13       68.59     27.02 o 
   0   5   5     1175.42     1173.51     94.47 o 
   1   5   5      286.19      301.33     42.78 o 
   2   5   5        0.66        0.00      5.98 o 
   3   5   5     4480.64     5037.49    208.62 o 
   4   5   5     4182.41     4156.66    159.35 o 
   5   5   5      419.42      360.81     49.98 o 
   6   5   5       14.60       34.18     34.57 o 
   7   5   5     1464.79     1432.67    128.18 o 
   8   5   5       91.40      104.15     46.77 o 
   9   5   5      219.38      149.21     90.63 o 
  10   5   5      724.19      601.05    105.52 o 
  11   5   5     1230.17     1428.06    203.19 o 
  12   5   5        7.66       42.83     14.75 o 
  13   5   5       29.01       80.62     56.62 o 
  14   5   5      725.87      781.14    166.86 o 
  15   5   5     2354.36     2433.91    309.34 o 
  16   5   5       54.16        8.61     45.11 o 
  17   5   5        0.19        0.00     90.79 o 
  18   5   5      177.72      265.25    109.58 o 
 -13   6   5      208.09      187.81    101.80 o 
 -12   6   5      980.08     1051.00    338.37 o 
 -11   6   5      155.67       27.31     95.94 o 
 -10   6   5       93.64       70.43    143.79 o 
  -9   6   5      489.21      686.90    249.66 o 
  -8   6   5     4512.37     4672.16    574.26 o 
  -7   6   5      367.87      549.88    195.71 o 
  -6   6   5      115.49      130.92    111.51 o 
  -5   6   5     1376.10     1290.72    246.05 o 
  -4   6   5    15350.91    14800.21    762.97 o 
  -3   6   5       14.08       23.70     16.25 o 
  -2   6   5       87.29      109.82     26.92 o 
  -1   6   5      567.44      557.65     58.08 o 
   0   6   5    31744.52    33085.53    391.97 o 
   1   6   5      196.27      279.19     51.67 o 
   2   6   5      421.18      403.62     52.46 o 
   3   6   5      641.66      711.90     56.78 o 
   4   6   5    69775.73    72227.98    808.12 o 
   5   6   5      539.98      473.72     77.28 o 
   6   6   5       17.16       19.82     18.78 o 
   7   6   5      601.04      621.85     77.74 o 
   8   6   5     9953.34    10215.90    459.80 o 
   9   6   5      111.35       47.66     44.00 o 
  10   6   5      190.76      142.95     39.31 o 
  11   6   5       38.53       57.80     48.19 o 
  12   6   5     2637.16     2381.17    273.63 o 
  13   6   5        5.37       26.47     30.07 o 
  14   6   5       75.73        0.00     66.62 o 
  15   6   5       10.28       30.64     49.06 o 
  16   6   5     1835.37     1382.21    239.74 o 
  17   6   5        6.79       32.91     54.41 o 
  18   6   5       14.88       80.66     79.10 o 
 -12   7   5       32.45       24.83     94.58 o 
 -11   7   5       18.81        0.00    127.76 o 
 -10   7   5       25.94        0.00    112.41 o 
  -9   7   5       16.39        0.00    104.51 o 
  -8   7   5       17.15        0.00    102.26 o 
  -7   7   5       16.04       56.88     83.29 o 
  -6   7   5       94.09      120.31     97.29 o 
  -5   7   5       73.83      148.98     98.87 o 
  -4   7   5       90.03      260.27    120.99 o 
  -3   7   5     1886.91     2068.45    179.45 o 
  -2   7   5     3522.55     3790.83    217.51 o 
  -1   7   5      121.32      165.46     40.38 o 
   0   7   5      311.15      363.49     46.20 o 
   1   7   5    23853.70    23037.91    279.00 o 
   2   7   5     2929.38     2555.26    292.77 o 
   3   7   5     1490.13     1618.90    171.26 o 
   4   7   5     2661.68     2507.75    111.88 o 
   5   7   5    14528.10    14795.48    398.31 o 
   6   7   5      329.56      358.72     68.29 o 
   7   7   5        2.80        0.00     53.84 o 
   8   7   5      411.25      361.36     79.15 o 
   9   7   5     1706.86     1518.95    178.90 o 
  10   7   5      917.12     1177.55    172.91 o 
  11   7   5       55.03       66.32     62.98 o 
  12   7   5       41.77      114.23     66.64 o 
  13   7   5      147.99      156.80     68.94 o 
  14   7   5        9.63       30.47     39.01 o 
  15   7   5        2.80        0.00     55.68 o 
  16   7   5      514.02      656.29    170.53 o 
  17   7   5      106.54       78.69     42.89 o 
  18   7   5       15.23       60.92     45.38 o 
 -12   8   5       13.47        2.48      4.51 o 
 -11   8   5        2.81       87.13     90.97 o 
 -10   8   5     2042.07     1897.03    429.34 o 
  -9   8   5      507.18      619.18    230.92 o 
  -8   8   5       15.29       30.02     72.69 o 
  -7   8   5       59.68       36.79     38.83 o 
  -6   8   5     1379.11     1925.46    193.68 o 
  -5   8   5        2.63      130.39    204.06 o 
  -4   8   5      131.61      156.29    165.46 o 
  -3   8   5     1872.40     1957.03    136.62 o 
  -2   8   5     6852.65     7328.28    250.14 o 
  -1   8   5       46.48       74.01     20.74 o 
   0   8   5       68.21       63.29     32.17 o 
   1   8   5      976.34     1082.59    123.97 o 
   2   8   5     7189.32     7812.15    378.24 o 
   3   8   5      413.49      409.25    133.41 o 
   4   8   5     1431.94     1208.11    218.06 o 
   5   8   5       75.32       79.92     17.61 o 
   6   8   5     1967.58     1764.67    118.24 o 
   7   8   5      283.65      269.86     45.77 o 
   8   8   5       33.06        2.48     39.97 o 
   9   8   5       77.80      102.48     80.92 o 
  10   8   5     7117.62     6938.46    425.28 o 
  11   8   5      154.05      118.90     60.03 o 
  12   8   5       60.91       55.28     28.83 o 
  13   8   5      110.79      151.92     63.09 o 
  14   8   5     1104.69     1011.17    201.55 o 
  15   8   5       59.29       58.89     30.59 o 
  16   8   5        9.01        0.00     54.65 o 
  17   8   5       55.42       55.18     65.12 o 
 -11   9   5      180.34      116.70     58.46 o 
 -10   9   5       40.39      146.95    159.37 o 
  -9   9   5        1.76       96.84    131.15 o 
  -8   9   5       22.77        0.00     67.04 o 
  -7   9   5      851.81      922.11    242.21 o 
  -6   9   5       93.01      125.28     88.03 o 
  -5   9   5       72.44      118.76     47.45 o 
  -4   9   5       66.07        6.26     73.14 o 
  -3   9   5      210.40      205.60     47.13 o 
  -2   9   5       31.21       64.11     27.89 o 
  -1   9   5      219.09      272.16     44.18 o 
   0   9   5      780.41      870.02     63.10 o 
   1   9   5        1.30      103.84     73.14 o 
   2   9   5     1853.92     1623.45    243.56 o 
   3   9   5     2066.76     1675.82    259.59 o 
   4   9   5      629.74      509.47    124.15 o 
   5   9   5      128.35      114.59     17.84 o 
   6   9   5      101.82       94.59     26.18 o 
   7   9   5      820.22      842.94     83.53 o 
   8   9   5       29.56       16.52     38.40 o 
   9   9   5        9.58        0.00     37.86 o 
  10   9   5      600.03      697.19    132.47 o 
  11   9   5      263.04      219.31     61.04 o 
  12   9   5        2.53        0.00     56.88 o 
  13   9   5       22.20        0.00     41.75 o 
  14   9   5      458.16      617.59    157.54 o 
  15   9   5      314.54      508.36    145.48 o 
  16   9   5        7.41        0.00     62.61 o 
  17   9   5       48.25        0.00     49.41 o 
 -10  10   5       11.31       36.79     11.29 o 
  -9  10   5       17.66       52.14     74.94 o 
  -8  10   5     1514.91     1094.56    290.51 o 
  -7  10   5      792.47      930.91    255.53 o 
  -6  10   5      186.17      230.47    119.41 o 
  -5  10   5      104.79       70.43     65.46 o 
  -4  10   5     3691.82     3420.97    215.85 o 
  -3  10   5      344.10      301.42     59.37 o 
  -2  10   5        0.54        0.00     29.19 o 
  -1  10   5      274.12      351.56     47.04 o 
   0  10   5      553.78      584.53     49.47 o 
   1  10   5      210.33      198.42     56.43 o 
   2  10   5      155.60      172.46     48.31 o 
   3  10   5       24.92        0.00    105.64 o 
   4  10   5      166.15      366.36    107.45 o 
   5  10   5       89.28        0.00     98.19 o 
   6  10   5       37.45       11.28     16.23 o 
   7  10   5      122.01      181.22     36.87 o 
   8  10   5     2292.19     2101.08    152.95 o 
   9  10   5      364.84      468.97    121.67 o 
  10  10   5      104.61       56.68     23.97 o 
  11  10   5       79.68        0.00     47.47 o 
  12  10   5     3243.69     3523.49    340.41 o 
  13  10   5       31.98       35.54     22.35 o 
  14  10   5        0.03        0.00     57.36 o 
  15  10   5        1.20       12.36     48.21 o 
  16  10   5      879.27      879.83    203.28 o 
  17  10   5       21.26        0.00     64.55 o 
 -10  11   5       70.15      120.54    123.47 o 
  -9  11   5        3.68       55.30     74.27 o 
  -8  11   5       98.20      134.54    120.77 o 
  -7  11   5        1.64       85.10    105.19 o 
  -6  11   5        0.31       70.65     78.55 o 
  -5  11   5       10.08        0.00     60.04 o 
  -4  11   5       12.67       65.46     80.81 o 
  -3  11   5       49.70       74.73     40.30 o 
  -2  11   5       19.99       47.94     40.18 o 
  -1  11   5       58.72       48.97      8.09 o 
   0  11   5       68.40       65.01     54.97 o 
   1  11   5      235.26      232.05     53.05 o 
   2  11   5        0.71        0.00    114.67 o 
   3  11   5      248.61      235.21    107.90 o 
   4  11   5      144.43      262.75    122.80 o 
   5  11   5      562.47      774.03    201.13 o 
   6  11   5      899.62      889.96     65.54 o 
   7  11   5      703.09      803.04     78.71 o 
   8  11   5      912.55     1003.38    101.12 o 
   9  11   5       44.52       35.96     37.83 o 
  10  11   5        5.26        0.00     56.72 o 
  11  11   5       12.50        0.00     32.79 o 
  12  11   5      389.15      475.37    124.63 o 
  13  11   5       14.25       17.00     50.13 o 
  14  11   5        1.69        0.00     75.09 o 
  15  11   5      136.07      206.19     85.78 o 
  16  11   5       96.27       93.50     73.50 o 
  -5  12   5      136.60      200.67    102.03 o 
  -4  12   5      365.15      369.52    135.89 o 
  -3  12   5        0.73       77.65     60.72 o 
  -2  12   5     1898.87     2318.45    183.81 o 
  -1  12   5      107.61      158.34     48.45 o 
   0  12   5        2.12       41.53     61.40 o 
   1  12   5      115.95       94.81     75.17 o 
   2  12   5     1801.07     1930.22    288.71 o 
   3  12   5       31.11       95.03     94.58 o 
   4  12   5        8.37       70.65     67.04 o 
   5  12   5        0.59       31.38     62.30 o 
   6  12   5     2156.24     2266.78    358.46 o 
   7  12   5       13.98        4.03     19.69 o 
   8  12   5       78.43      129.92     55.87 o 
   9  12   5       97.55      117.69     47.29 o 
  10  12   5     1769.27     1874.51    222.70 o 
  11  12   5       26.46        0.00     29.31 o 
  12  12   5       49.26       32.60     30.49 o 
  13  12   5      125.82      130.40     62.53 o 
  14  12   5      549.31      571.13    142.89 o 
  15  12   5      123.15       74.99     41.31 o 
  16  12   5        1.67        0.00     94.40 o 
  -1  13   5      201.53      305.86    100.00 o 
   0  13   5        0.44        3.16     47.40 o 
   1  13   5      246.18      337.47    116.70 o 
   2  13   5        1.91       55.98     70.88 o 
   3  13   5      161.82      192.55    114.90 o 
   4  13   5      163.11      357.56    145.82 o 
   5  13   5       49.78      125.96    109.25 o 
   6  13   5       79.59       98.42     81.49 o 
   7  13   5      178.37      271.10    115.12 o 
   8  13   5      404.31      442.88    168.17 o 
   9  13   5        0.34       87.13    115.80 o 
  10  13   5       40.10        0.00    104.51 o 
  11  13   5      224.82      456.71    114.44 o 
  12  13   5      454.51      651.81    145.29 o 
  13  13   5      110.75      238.60    151.46 o 
  14  13   5       38.47       43.79      9.03 o 
  15  13   5      223.84      336.11    180.81 o 
   0  14   5     4149.57     4261.10    429.34 o 
   1  14   5      454.10      413.54    135.89 o 
   2  14   5        0.79       61.85     55.98 o 
   3  14   5      498.01      840.62    218.06 o 
   4  14   5     6309.52     6353.62    613.31 o 
   5  14   5       61.39       90.97     70.43 o 
   6  14   5       66.23       18.51     34.76 o 
   7  14   5        9.73        0.00    110.61 o 
   8  14   5     2819.53     2960.22    463.65 o 
   9  14   5       29.71        0.00     53.05 o 
  10  14   5       53.73        0.00     69.07 o 
  11  14   5       63.54        0.00    122.12 o 
  12  14   5     2337.33     2103.80    446.95 o 
  13  14   5       64.82       51.01     51.92 o 
  14  14   5      347.68      446.27    221.22 o 
   1  15   5      751.68      713.53    185.55 o 
   2  15   5      129.97      138.82     88.71 o 
   3  15   5      149.46      189.39    109.93 o 
   4  15   5      276.59      211.51    101.35 o 
   5  15   5     2263.38     2308.09    391.64 o 
   6  15   5      313.84      353.94    139.28 o 
   7  15   5      353.72      494.12    201.13 o 
   8  15   5        6.04       12.42     23.02 o 
   9  15   5     1350.90     1282.15    323.02 o 
  10  15   5      250.16      193.45     99.55 o 
  11  15   5      426.73      702.02    255.75 o 
  12  15   5       74.21       85.10    100.22 o 
  13  15   5     1001.81      970.64    311.28 o 
   2  16   5     2748.92     3041.49    424.37 o 
   3  16   5        1.87        0.00     68.85 o 
   4  16   5       31.19        0.00     63.20 o 
   5  16   5      141.07       95.94     73.36 o 
   6  16   5     2098.63     1836.54    385.55 o 
   7  16   5        2.59        0.00     49.43 o 
   8  16   5      105.32       88.94     20.54 o 
   9  16   5       62.36        0.00    124.83 o 
  10  16   5     1374.88     1096.60    321.67 o 
  11  16   5       72.95       78.55     82.62 o 
  12  16   5        0.31       15.80     67.04 o 
   3  17   5       97.07       78.33     67.27 o 
   4  17   5        1.56      137.92    100.45 o 
   5  17   5       14.64        0.00     71.56 o 
   6  17   5       43.52       31.15     71.33 o 
   7  17   5       21.91       38.83     78.33 o 
   8  17   5      146.02      213.09    129.34 o 
   9  17   5       10.33        9.48     86.45 o 
  10  17   5      220.97      126.63     86.68 o 
   4  18   5      349.89      506.76    192.10 o 
   5  18   5       46.06       98.64     91.87 o 
   6  18   5        0.44        0.00     60.50 o 
   7  18   5       13.72       37.70     32.96 o 
  -7 -13   6       33.34       60.72     47.63 o 
  -6 -13   6       60.22      193.22    133.18 o 
  -5 -13   6       66.59       74.04     18.06 o 
  -4 -13   6        1.48        0.00     39.95 o 
  -3 -13   6       63.54       28.44     59.59 o 
  -2 -13   6       45.71      120.54    104.96 o 
  -1 -13   6      315.80      289.16    161.85 o 
   0 -13   6       67.76        0.00     23.70 o 
   1 -13   6      162.36      230.70    127.99 o 
   2 -13   6      205.40      356.65    173.59 o 
   3 -13   6       19.89        0.00     58.46 o 
   4 -13   6       39.81       50.79      9.03 o 
   5 -13   6      326.38      414.44    162.53 o 
  -9 -12   6       66.39       24.15     29.80 o 
  -8 -12   6      455.60      567.71    227.76 o 
  -7 -12   6      253.31      213.31    137.92 o 
  -6 -12   6       47.84       60.04     51.24 o 
  -5 -12   6       91.70      184.42    100.22 o 
  -4 -12   6     2051.45     2314.18    418.50 o 
  -3 -12   6     1526.77     1582.59    337.24 o 
  -2 -12   6       77.25       45.15     80.13 o 
  -1 -12   6      339.28      512.63    183.07 o 
   0 -12   6     1680.84     1645.12    336.11 o 
   1 -12   6      692.45      683.28    221.67 o 
   2 -12   6       51.39       27.76     50.11 o 
   3 -12   6       44.95       23.25     19.19 o 
   4 -12   6     1589.30     1431.58    327.76 o 
   5 -12   6      236.07      234.98    144.69 o 
   6 -12   6        2.74        0.00     58.24 o 
   7 -12   6        4.45       34.41     30.95 o 
 -10 -11   6       58.43        0.00     65.01 o 
  -9 -11   6      214.79      280.81    162.53 o 
  -8 -11   6        0.15        4.29     67.72 o 
  -7 -11   6     1019.79     1116.91    310.38 o 
  -6 -11   6      265.08      283.97    154.63 o 
  -5 -11   6       81.74      143.11     91.42 o 
  -4 -11   6      188.97      218.96    107.67 o 
  -3 -11   6     1835.20     1609.68    325.73 o 
  -2 -11   6      572.00      736.11    213.54 o 
  -1 -11   6      124.45       85.55     79.23 o 
   0 -11   6        0.46       12.19     62.53 o 
   1 -11   6     1019.70     1015.33    254.85 o 
   2 -11   6      667.44      744.01    217.83 o 
   3 -11   6       84.81      168.85    111.51 o 
   4 -11   6       81.35       61.62     80.36 o 
   5 -11   6     1011.07      894.57    255.53 o 
   6 -11   6      608.42      711.08    167.89 o 
   7 -11   6      139.19      177.79     91.50 o 
   8 -11   6       29.38      111.06     96.16 o 
   9 -11   6       21.50       27.31     28.89 o 
 -11 -10   6       45.70      124.83    113.32 o 
 -10 -10   6      684.75      482.39    216.48 o 
  -9 -10   6     1192.90     1333.61    346.50 o 
  -8 -10   6      412.85      415.12    186.90 o 
  -7 -10   6      703.61      719.85    230.47 o 
  -6 -10   6     2227.79     1996.81    377.42 o 
  -5 -10   6     2531.09     2301.99    407.22 o 
  -4 -10   6      268.16      206.32    104.96 o 
  -3 -10   6      374.74      413.76    164.33 o 
  -2 -10   6     1774.24     1854.15    337.47 o 
  -1 -10   6     1040.03     1231.13    274.26 o 
   0 -10   6      185.20       79.23     58.46 o 
   1 -10   6      910.82      865.00    225.73 o 
   2 -10   6     1408.27     1405.62    297.74 o 
   3 -10   6      600.91      646.94    197.51 o 
   4 -10   6       57.52       41.76     74.94 o 
   5 -10   6      978.29     1021.65    265.91 o 
   6 -10   6     1453.60     1078.91    206.67 o 
   7 -10   6        8.95        0.00     30.02 o 
   8 -10   6       54.31       60.72     69.07 o 
   9 -10   6       63.55      140.86    134.54 o 
  10 -10   6      132.58      246.95    166.59 o 
 -12  -9   6       17.11       76.30    114.90 o 
 -11  -9   6      100.16       90.97    109.25 o 
 -10  -9   6       34.13        0.00     82.84 o 
  -9  -9   6      991.54      975.15    294.58 o 
  -8  -9   6      370.97      355.52    163.65 o 
  -7  -9   6      392.37      399.32    159.14 o 
  -6  -9   6       11.71       41.53     84.20 o 
  -5  -9   6       13.19        0.00     34.76 o 
  -4  -9   6      230.52      176.97    102.26 o 
  -3  -9   6       90.88      163.88    108.80 o 
  -2  -9   6      374.67      504.06    169.30 o 
  -1  -9   6        2.44       11.51     32.96 o 
   0  -9   6      886.87      858.00    213.54 o 
   1  -9   6      179.36      186.90     98.42 o 
   2  -9   6      383.56      583.06    185.32 o 
   3  -9   6        5.26      113.32     91.65 o 
   4  -9   6       17.57      145.14    107.00 o 
   5  -9   6      336.62      472.94    131.03 o 
   6  -9   6        4.39       10.84     53.27 o 
   7  -9   6       51.83       65.46     81.26 o 
   8  -9   6      143.03      253.27    149.66 o 
   9  -9   6      292.92      521.89    229.79 o 
  10  -9   6       10.08       53.72     71.33 o 
  11  -9   6        3.07      260.27    206.99 o 
 -12  -8   6      155.07      197.06    129.34 o 
 -11  -8   6      303.57      441.53    206.99 o 
 -10  -8   6      111.51       20.32     29.57 o 
  -9  -8   6       28.75      186.00    117.15 o 
  -8  -8   6     1185.12     1219.62    304.74 o 
  -7  -8   6      424.26      402.25    170.88 o 
  -6  -8   6       52.49        0.00     68.62 o 
  -5  -8   6      623.96      836.56    232.50 o 
  -4  -8   6       86.79      179.23    107.67 o 
  -3  -8   6        6.39       56.66     40.18 o 
  -2  -8   6       88.45       97.29     64.78 o 
  -1  -8   6      309.86      471.10    156.66 o 
   0  -8   6      464.17      651.91    212.19 o 
   1  -8   6       19.56        7.90     28.22 o 
   2  -8   6        1.10        0.00     36.57 o 
   3  -8   6       83.58      107.90     93.68 o 
   4  -8   6       28.89       91.65    104.06 o 
   5  -8   6       25.48        0.00     38.83 o 
   6  -8   6       30.30        0.00     71.56 o 
   7  -8   6      286.32      212.41    142.89 o 
   8  -8   6       77.35      153.95    111.06 o 
   9  -8   6        5.03       84.20    139.73 o 
  10  -8   6       37.73      113.99    139.05 o 
  11  -8   6       69.43      266.36    174.94 o 
  12  -8   6      591.41      709.02    266.14 o 
 -13  -7   6        6.29       37.02    109.48 o 
 -12  -7   6       18.24        0.00     25.28 o 
 -11  -7   6       73.65      137.02    122.35 o 
 -10  -7   6        1.05        0.00     33.86 o 
  -9  -7   6       52.85       95.48    100.00 o 
  -8  -7   6      529.39      669.74    223.92 o 
  -7  -7   6      173.91      364.78    151.24 o 
  -6  -7   6      133.84      124.60     90.74 o 
  -5  -7   6       26.60       15.12     53.27 o 
  -4  -7   6      446.81      388.93    144.02 o 
  -3  -7   6       98.95      141.08     99.10 o 
  -2  -7   6      395.96      566.13    170.65 o 
  -1  -7   6       24.36       38.83     66.59 o 
   0  -7   6       38.94       38.15     54.85 o 
   1  -7   6      343.40      462.75    153.72 o 
   2  -7   6      124.26      121.22     76.75 o 
   3  -7   6      108.75      263.88    116.93 o 
   4  -7   6      641.51      530.06    114.76 o 
   5  -7   6        5.93       41.53     64.33 o 
   6  -7   6      195.58      213.31    120.09 o 
   7  -7   6        3.14       40.41     58.24 o 
   8  -7   6      311.52      413.54    180.36 o 
   9  -7   6      334.57      598.86    238.60 o 
  10  -7   6      360.54      239.73    155.08 o 
  11  -7   6        6.81      100.68     94.36 o 
  12  -7   6       14.75        0.00    100.22 o 
  13  -7   6      396.65      439.95    219.64 o 
 -13  -6   6      169.84      211.73    157.11 o 
 -12  -6   6      225.29      323.70    179.23 o 
 -11  -6   6      259.14      216.48    118.06 o 
 -10  -6   6      485.57      472.23    198.42 o 
  -9  -6   6      195.45      289.84    146.95 o 
  -8  -6   6        0.28       73.36     82.39 o 
  -7  -6   6      255.28      237.02    132.28 o 
  -6  -6   6     1466.26     1546.93    311.28 o 
  -5  -6   6     1125.30     1429.77    293.45 o 
  -4  -6   6       28.68        0.00     57.34 o 
  -3  -6   6      613.88      696.60    184.42 o 
  -2  -6   6     3433.04     3527.48    422.57 o 
  -1  -6   6     6628.94     6584.54    559.81 o 
   0  -6   6       54.51       48.53     48.08 o 
   1  -6   6     2065.15     2300.87    332.50 o 
   2  -6   6     1508.99     1797.94    293.45 o 
   3  -6   6     1378.51     1611.03    279.68 o 
   4  -6   6        0.72        0.00     97.29 o 
   5  -6   6       68.87       31.60     13.54 o 
   6  -6   6     3891.01     3761.34    488.03 o 
   7  -6   6        1.26       75.62    105.87 o 
   8  -6   6       49.66       79.23     91.19 o 
   9  -6   6        8.33        0.00     63.43 o 
  10  -6   6     1190.90      973.80    268.39 o 
  11  -6   6       74.86      108.12     64.78 o 
  12  -6   6        0.66        0.00     69.30 o 
  13  -6   6        4.75       70.20    111.74 o 
  14  -6   6      578.11      439.72    252.82 o 
 -13  -5   6      592.69      513.74    170.20 o 
 -12  -5   6        1.66       99.55    117.61 o 
 -11  -5   6      151.41      327.76    192.32 o 
 -10  -5   6        0.97        0.00     74.72 o 
  -9  -5   6       70.58       93.23     95.03 o 
  -8  -5   6        1.90        0.00     57.79 o 
  -7  -5   6      232.65      347.85    144.69 o 
  -6  -5   6        6.54        0.00     44.47 o 
  -5  -5   6      519.96      651.91    187.36 o 
  -4  -5   6      325.31      511.05    169.30 o 
  -3  -5   6       34.24       59.82     47.40 o 
  -2  -5   6      521.50      564.10    160.49 o 
  -1  -5   6     2149.50     2227.28    314.67 o 
   0  -5   6     1414.37     1510.36    258.46 o 
   1  -5   6     1919.53     1948.05    290.29 o 
   2  -5   6       21.82       25.28     43.79 o 
   3  -5   6      475.29      578.42    117.62 o 
   4  -5   6      160.83       50.34     55.30 o 
   5  -5   6      209.03      174.04     99.32 o 
   6  -5   6      132.85      116.48    109.48 o 
   7  -5   6     1308.55     1401.11    294.35 o 
   8  -5   6      405.14      345.59    142.21 o 
   9  -5   6      419.49      586.28    147.06 o 
  10  -5   6        9.81        0.00     94.58 o 
  11  -5   6       27.11       14.00     65.24 o 
  12  -5   6       55.06       53.27     76.52 o 
  13  -5   6      416.91      584.19    232.28 o 
  14  -5   6      114.46      272.00    195.71 o 
  15  -5   6        7.81       16.03    127.99 o 
 -14  -4   6        2.89      139.50    144.69 o 
 -13  -4   6      520.68      564.89    166.52 o 
 -12  -4   6      285.49      372.91    204.29 o 
 -11  -4   6      290.04      436.11    193.90 o 
 -10  -4   6       36.41      120.31    112.64 o 
  -9  -4   6     2139.54     2362.94    422.12 o 
  -8  -4   6      723.72      908.11    254.62 o 
  -7  -4   6      847.53      896.83    245.37 o 
  -6  -4   6      287.37      164.78     99.55 o 
  -5  -4   6     1713.41     1908.77    320.31 o 
  -4  -4   6     1151.34      946.26    224.15 o 
  -3  -4   6        1.80        0.00     37.70 o 
  -2  -4   6       33.42        6.77     23.25 o 
  -1  -4   6       83.67      143.79     69.52 o 
   0  -4   6     5600.35     4632.66    445.59 o 
   1  -4   6      190.45      147.63     64.11 o 
   2  -4   6       27.70       91.42     69.30 o 
   3  -4   6      272.01      222.70     56.32 o 
   4  -4   6     3821.85     3905.81    439.27 o 
   5  -4   6     1118.50     1160.48    242.43 o 
   6  -4   6      101.69      146.72     91.19 o 
   7  -4   6       66.03       36.12     86.45 o 
   8  -4   6      801.93      638.14    210.83 o 
   9  -4   6       81.84       85.23     47.49 o 
  10  -4   6       31.17        0.00     66.15 o 
  11  -4   6       12.16       71.78     85.10 o 
  12  -4   6       15.51       21.44     50.79 o 
  13  -4   6       38.56      125.51    142.66 o 
  14  -4   6       36.14       76.30     67.27 o 
  15  -4   6       54.34       44.92     88.94 o 
 -14  -3   6       47.58       49.89     38.37 o 
 -13  -3   6       20.97        0.00    127.54 o 
 -12  -3   6        9.63        0.00     76.41 o 
 -11  -3   6        2.23       21.90     65.01 o 
 -10  -3   6       36.67       77.65     93.00 o 
  -9  -3   6        0.16       13.77     26.41 o 
  -8  -3   6       34.74        2.48     35.67 o 
  -7  -3   6      466.12      445.37    171.10 o 
  -6  -3   6       90.67       30.93     55.30 o 
  -5  -3   6      210.52      232.50    107.00 o 
  -4  -3   6      881.15      774.48    191.19 o 
  -3  -3   6     2635.01     3377.15    394.35 o 
  -2  -3   6      120.67      117.83     58.92 o 
  -1  -3   6      639.37      588.93    153.72 o 
   0  -3   6       10.55        0.00     42.44 o 
   1  -3   6     9069.20     8762.61    586.67 o 
   2  -3   6        3.27        7.22     23.70 o 
   3  -3   6      457.57      487.19     99.78 o 
   4  -3   6       58.05       67.94     52.37 o 
   5  -3   6     4437.72     4046.66    442.21 o 
   6  -3   6      520.63      544.91    179.00 o 
   7  -3   6      372.23      376.74    155.30 o 
   8  -3   6       61.53      286.34    189.84 o 
   9  -3   6      768.13      917.57    139.29 o 
  10  -3   6      331.52      298.96     36.95 o 
  11  -3   6      277.18      466.58     99.97 o 
  12  -3   6       47.55        0.00     34.76 o 
  13  -3   6      680.74     1156.41    339.05 o 
  14  -3   6      200.29      406.77    228.89 o 
  15  -3   6       40.29      179.68    185.32 o 
  16  -3   6      100.11      199.55    121.89 o 
 -14  -2   6      286.13      362.07    221.89 o 
 -13  -2   6      924.11      782.83    304.06 o 
 -12  -2   6       78.07       43.27     75.61 o 
 -11  -2   6      152.89       46.95     66.59 o 
 -10  -2   6      825.41      855.29    257.33 o 
  -9  -2   6     1689.35     1426.16    328.21 o 
  -8  -2   6      158.16      246.05    137.24 o 
  -7  -2   6      231.98      353.49    148.08 o 
  -6  -2   6     8145.96     8062.17    666.81 o 
  -5  -2   6     3598.10     3342.61    413.54 o 
  -4  -2   6      882.51      787.12    190.29 o 
  -3  -2   6     1408.80     1440.61    253.04 o 
  -2  -2   6     3450.46     3227.49    356.65 o 
  -1  -2   6     2337.27     2322.99    297.06 o 
   0  -2   6      461.09      487.80    131.60 o 
   1  -2   6     4897.31     4882.99    418.73 o 
   2  -2   6    10290.89    10788.54    622.34 o 
   3  -2   6     3071.17     2948.94    332.73 o 
   4  -2   6       53.54       58.92     16.03 o 
   5  -2   6      763.17      885.31    204.29 o 
   6  -2   6     7617.73     7144.35    597.96 o 
   7  -2   6     2079.66     1935.18    314.22 o 
   8  -2   6      249.61      366.60    171.55 o 
   9  -2   6      262.14      266.17     66.58 o 
  10  -2   6     3549.24     3722.00    221.71 o 
  11  -2   6      222.58      163.14     50.84 o 
  12  -2   6      178.06      190.76     48.42 o 
  13  -2   6       63.01       78.10    114.90 o 
  14  -2   6     2060.13     1996.36    467.26 o 
  15  -2   6       20.45       20.99     26.41 o 
  16  -2   6        3.18       56.88    134.54 o 
 -14  -1   6        2.52        0.00     80.81 o 
 -13  -1   6      792.15      688.70    280.13 o 
 -12  -1   6       98.35      143.11    117.83 o 
 -11  -1   6       90.85      118.89     65.87 o 
 -10  -1   6      186.26      227.08    145.14 o 
  -9  -1   6     1895.75     1524.13    337.69 o 
  -8  -1   6      365.23      413.54    160.72 o 
  -7  -1   6       51.53      151.24    109.93 o 
  -6  -1   6        0.44        0.00     35.67 o 
  -5  -1   6    10310.42    10807.95    736.11 o 
  -4  -1   6     1615.49     1669.95    275.84 o 
  -3  -1   6      289.98      407.67    116.93 o 
  -2  -1   6       35.48       69.30     55.08 o 
  -1  -1   6     5819.00     6626.08    480.35 o 
   0  -1   6     3016.33     3257.28    331.60 o 
   1  -1   6     3824.32     3659.08    343.79 o 
   2  -1   6     1719.67     1702.00    237.24 o 
   3  -1   6      918.65     1023.91    190.06 o 
   4  -1   6       10.36       30.02     42.44 o 
   5  -1   6      537.73      643.56    168.62 o 
   6  -1   6     1338.65     1410.14    254.17 o 
   7  -1   6     9061.34     9002.34    683.74 o 
   8  -1   6        2.40       38.65    110.83 o 
   9  -1   6      428.83      401.83     77.59 o 
  10  -1   6      194.48      139.79    101.24 o 
  11  -1   6     2481.88     2302.74    234.87 o 
  12  -1   6       30.75        0.00     55.96 o 
  13  -1   6      362.63      594.32    126.44 o 
  14  -1   6      178.26      327.53    192.77 o 
  15  -1   6      760.06      992.99    331.37 o 
  16  -1   6       32.28      174.04    179.00 o 
  17  -1   6       40.46       69.07    120.77 o 
 -14   0   6        3.79       46.95     80.13 o 
 -13   0   6      222.16      161.17    130.25 o 
 -12   0   6     1814.04     1494.56    393.00 o 
 -11   0   6      604.75      816.01    258.91 o 
 -10   0   6       62.27       42.68     60.29 o 
  -9   0   6     1532.46     1547.83    325.28 o 
  -8   0   6     3230.42     3362.02    474.48 o 
  -7   0   6     2095.11     2012.61    342.21 o 
  -6   0   6       18.63        8.35     43.79 o 
  -5   0   6      417.95      502.93    160.95 o 
  -4   0   6     3394.45     3218.01    378.77 o 
  -3   0   6     2161.33     2307.86    302.03 o 
  -2   0   6       12.55       43.79     42.44 o 
  -1   0   6       13.76        4.97     12.87 o 
   0   0   6     3199.42     2743.30    294.35 o 
   1   0   6     4785.46     4846.04    217.25 o 
   2   0   6        6.68        0.00     14.62 o 
   3   0   6      654.98      595.70    131.60 o 
   4   0   6      880.82      754.39    166.36 o 
   5   0   6     1097.89     1160.03    211.73 o 
   6   0   6      291.86      243.56     88.26 o 
   7   0   6      917.39      866.98    145.43 o 
   8   0   6     1136.20     1275.87    168.21 o 
   9   0   6      629.81      439.20     65.85 o 
  10   0   6       18.65      101.90     69.54 o 
  11   0   6     1398.57     1336.52    179.18 o 
  12   0   6      171.63      205.87     68.85 o 
  13   0   6       38.02       78.44     56.01 o 
  14   0   6       12.86       35.81     47.18 o 
  15   0   6      316.38      413.76    227.54 o 
  16   0   6       24.80       97.06    104.74 o 
  17   0   6        5.68       64.78    130.70 o 
 -14   1   6       28.87      135.66    186.90 o 
 -13   1   6        5.75        0.00    108.12 o 
 -12   1   6       94.92       19.41     95.94 o 
 -11   1   6     1432.75     1274.25    336.79 o 
 -10   1   6      254.22      172.02     59.03 o 
  -9   1   6      164.18       87.53     71.10 o 
  -8   1   6       19.02       69.52     63.66 o 
  -7   1   6      469.95      473.81    168.39 o 
  -6   1   6        2.74       15.12     45.82 o 
  -5   1   6      400.05      461.39    149.21 o 
  -4   1   6        2.17        0.00     18.28 o 
  -3   1   6      473.07      433.40    130.02 o 
  -2   1   6      306.57      309.02     95.03 o 
  -1   1   6       31.97       21.90     26.18 o 
   0   1   6     1127.03     1147.61    125.05 o 
   1   1   6     8548.88     9286.83    355.51 o 
   2   1   6        2.50        0.00     11.31 o 
   3   1   6     1480.50     1372.14    137.99 o 
   4   1   6      384.47      338.60     72.74 o 
   5   1   6     1186.84     1099.76    205.19 o 
   6   1   6      185.88      167.72     60.04 o 
   7   1   6        0.33       86.58     57.67 o 
   8   1   6      106.15      176.14     59.34 o 
   9   1   6     1341.82     1150.06    125.57 o 
  10   1   6      134.23      217.43     77.29 o 
  11   1   6      136.38      186.04     90.18 o 
  12   1   6      298.77      132.06    132.95 o 
  13   1   6        2.59        0.02     50.45 o 
  14   1   6       31.83       24.73     83.07 o 
  15   1   6      220.80      312.52    106.53 o 
  16   1   6      311.00      377.65    209.25 o 
  17   1   6       28.61      132.73    148.98 o 
 -14   2   6      195.31      190.97    202.71 o 
 -13   2   6      289.87      356.43    186.45 o 
 -12   2   6        5.38        1.35     76.52 o 
 -11   2   6      155.99      201.58    108.35 o 
 -10   2   6      827.56     1032.94    290.97 o 
  -9   2   6      847.49      810.99    164.39 o 
  -8   2   6       11.87        0.00    115.01 o 
  -7   2   6       41.56      103.61     80.59 o 
  -6   2   6      489.43      555.07    178.33 o 
  -5   2   6      965.33     1051.68    224.83 o 
  -4   2   6      123.26      117.15     84.65 o 
  -3   2   6      448.11      391.87    121.44 o 
  -2   2   6       88.32      173.13     76.07 o 
  -1   2   6     2117.57     1804.80    158.17 o 
   0   2   6        6.13        1.45     19.57 o 
   1   2   6     4738.26     4605.47    239.50 o 
   2   2   6    14914.61    15170.68    430.25 o 
   3   2   6     3509.30     3222.45    200.95 o 
   4   2   6       47.20       51.19     30.22 o 
   5   2   6     1123.42     1013.33    127.33 o 
   6   2   6       30.80       40.23    183.29 o 
   7   2   6      789.99      765.70    123.87 o 
   8   2   6        0.12       19.41     26.29 o 
   9   2   6       69.99       43.04     86.48 o 
  10   2   6       36.94        6.41     54.18 o 
  11   2   6      266.48      296.39     73.91 o 
  12   2   6       86.17       87.54    133.18 o 
  13   2   6       58.94      100.30     70.92 o 
  14   2   6      978.05     1143.07    191.05 o 
  15   2   6        0.67       47.59     57.73 o 
  16   2   6        8.04       32.84    101.58 o 
  17   2   6       24.31        0.00     69.75 o 
  18   2   6      222.24      304.28    225.96 o 
 -13   3   6        1.00        0.00     71.56 o 
 -12   3   6        0.38       32.05     68.62 o 
 -11   3   6        9.03      111.96    116.48 o 
 -10   3   6       37.64       45.37     40.18 o 
  -9   3   6       21.33       81.49     60.04 o 
  -8   3   6      170.21      219.25     70.10 o 
  -7   3   6        3.20        0.00     68.40 o 
  -6   3   6       26.42      110.16     78.55 o 
  -5   3   6     1220.59     1287.11    238.37 o 
  -4   3   6       13.91        0.00     35.89 o 
  -3   3   6        5.87       22.12     40.41 o 
  -2   3   6       79.64       59.37     29.12 o 
  -1   3   6     1209.85     1403.85    136.02 o 
   0   3   6      913.77      717.26     91.54 o 
   1   3   6      118.40      133.78     41.57 o 
   2   3   6      928.43      839.33     92.25 o 
   3   3   6      257.29      364.02     52.20 o 
   4   3   6      836.46      795.42     98.31 o 
   5   3   6       64.21       57.79     30.28 o 
   6   3   6     1416.69     1376.56    132.18 o 
   7   3   6      902.39     1008.56    144.03 o 
   8   3   6      306.03      335.25    123.80 o 
   9   3   6      214.41      202.98     84.73 o 
  10   3   6     1563.50     1553.59    200.74 o 
  11   3   6      692.80      696.93    138.37 o 
  12   3   6      263.31      202.26    145.03 o 
  13   3   6       82.41      165.57     81.55 o 
  14   3   6      162.65      322.74    108.29 o 
  15   3   6     1120.08     1323.28    222.36 o 
  16   3   6      255.49      377.72    130.32 o 
  17   3   6        2.02        0.00     57.22 o 
  18   3   6        5.82       28.22     88.03 o 
 -13   4   6        4.11      165.46    199.32 o 
 -12   4   6       28.73       70.88    118.51 o 
 -11   4   6      785.56     1078.99    330.92 o 
 -10   4   6        6.16        0.00     84.65 o 
  -9   4   6      235.01      303.16    154.40 o 
  -8   4   6        5.73       66.82     69.07 o 
  -7   4   6      193.62      367.53     96.64 o 
  -6   4   6      285.51      287.50     60.18 o 
  -5   4   6     3013.32     3237.42    386.45 o 
  -4   4   6     2888.27     3429.06    376.29 o 
  -3   4   6      354.85      358.68    120.31 o 
  -2   4   6        8.98       35.57     27.22 o 
  -1   4   6     2426.91     2299.94    169.75 o 
   0   4   6     1128.43     1222.34    114.84 o 
   1   4   6     3269.10     2689.30    163.37 o 
   2   4   6      349.96      331.97     52.13 o 
   3   4   6     1934.56     1828.18    134.48 o 
   4   4   6     1757.26     1420.13    122.42 o 
   5   4   6      892.77      818.62     90.86 o 
   6   4   6       97.50      160.13     42.50 o 
   7   4   6       76.27       49.32     34.65 o 
   8   4   6     3983.81     3938.66    238.53 o 
   9   4   6      943.28      967.04    153.70 o 
  10   4   6      158.93      152.52     68.17 o 
  11   4   6        4.72        0.00    122.12 o 
  12   4   6     1101.73     1161.18    179.43 o 
  13   4   6       10.48      119.65     90.49 o 
  14   4   6       38.55        0.00     41.83 o 
  15   4   6      128.40       78.61     78.78 o 
  16   4   6      822.93      936.13    203.32 o 
  17   4   6        1.03        4.70     26.52 o 
  18   4   6       36.08      115.57    146.95 o 
 -13   5   6       27.28      140.86    159.59 o 
 -12   5   6       42.00      115.80    143.79 o 
 -11   5   6        1.43       89.61    107.90 o 
 -10   5   6      126.44       14.67     78.55 o 
  -9   5   6        1.29      142.89    138.82 o 
  -8   5   6      198.98      183.52    111.74 o 
  -7   5   6       37.51       23.48     28.67 o 
  -6   5   6      291.47      411.96    135.89 o 
  -5   5   6       98.84      107.84     21.46 o 
  -4   5   6      207.56      199.20     51.49 o 
  -3   5   6     7747.68     7998.52    528.89 o 
  -2   5   6      153.53      167.96     46.72 o 
  -1   5   6        1.51        0.00     14.76 o 
   0   5   6       13.89       11.92     13.99 o 
   1   5   6     1125.82     1106.54     98.50 o 
   2   5   6      160.04      213.91     39.68 o 
   3   5   6      914.64      899.94     85.57 o 
   4   5   6       31.16       39.67     30.74 o 
   5   5   6     4579.91     4502.58    201.00 o 
   6   5   6     1882.31     1893.33    138.05 o 
   7   5   6       50.06       54.50     35.54 o 
   8   5   6      506.29      615.60    119.22 o 
   9   5   6    13259.97    12443.25    542.85 o 
  10   5   6      527.63      500.79    138.94 o 
  11   5   6       33.70       18.18    117.27 o 
  12   5   6      233.78      255.54     84.50 o 
  13   5   6      481.78      455.32    135.63 o 
  14   5   6      219.59      237.04     89.04 o 
  15   5   6        0.10       48.10     25.51 o 
  16   5   6       37.65      104.36     78.42 o 
  17   5   6      179.05      272.23    109.89 o 
  18   5   6      127.38       95.81     59.09 o 
 -12   6   6        3.75        0.00     59.59 o 
 -11   6   6       85.43      237.69    173.81 o 
 -10   6   6     1170.76     1255.74    358.01 o 
  -9   6   6      800.61      978.77    296.16 o 
  -8   6   6        0.17       23.48     62.08 o 
  -7   6   6       43.06      134.76    123.47 o 
  -6   6   6     2309.54     2394.54    369.52 o 
  -5   6   6     1275.20     1187.57    230.92 o 
  -4   6   6       83.76       95.67     34.57 o 
  -3   6   6     1940.35     1882.39    176.41 o 
  -2   6   6     4334.54     4312.10    199.79 o 
  -1   6   6      838.41      840.13     94.42 o 
   0   6   6      589.96      569.46     72.28 o 
   1   6   6     5444.66     5328.26    200.85 o 
   2   6   6    14172.73    16000.99    393.85 o 
   3   6   6     5506.35     5295.23    171.60 o 
   4   6   6     1216.55     1077.85     80.82 o 
   5   6   6     2471.06     2475.07    136.20 o 
   6   6   6    10117.31    10007.03    281.24 o 
   7   6   6       96.14       92.03     35.77 o 
   8   6   6      643.72      694.08    120.50 o 
   9   6   6     2438.73     2520.39    245.57 o 
  10   6   6     8472.02     8418.99    471.91 o 
  11   6   6        1.44       27.30    132.84 o 
  12   6   6      389.95      403.20    127.34 o 
  13   6   6       80.72      163.35     87.85 o 
  14   6   6     2451.55     2533.22    304.17 o 
  15   6   6        0.17       57.99     40.06 o 
  16   6   6        8.82        0.00     28.05 o 
  17   6   6        0.06       12.61     75.17 o 
  18   6   6      357.05      420.05    139.48 o 
 -12   7   6        0.22        0.00    117.15 o 
 -11   7   6        0.04        0.00    141.98 o 
 -10   7   6      375.81      252.37    127.54 o 
  -9   7   6     1714.94     1619.39    383.29 o 
  -8   7   6       77.58       98.42    114.45 o 
  -7   7   6        8.40       62.30     99.10 o 
  -6   7   6       46.34      162.30    110.61 o 
  -5   7   6     2335.05     2109.45    333.40 o 
  -4   7   6     1014.70     1011.72    213.54 o 
  -3   7   6        0.95        0.00     31.38 o 
  -2   7   6        5.62        6.82     16.65 o 
  -1   7   6     1651.38     1596.17    107.62 o 
   0   7   6      186.47      183.80     30.24 o 
   1   7   6        0.43        1.43      4.49 o 
   2   7   6       13.72       49.45     16.38 o 
   3   7   6     9038.20     8778.89    187.03 o 
   4   7   6        2.29       10.34     18.05 o 
   5   7   6      201.91      244.59     39.79 o 
   6   7   6       24.46        8.38     19.41 o 
   7   7   6       83.23      100.97     34.27 o 
   8   7   6      214.61      215.63     43.83 o 
   9   7   6     1255.04     1240.00    167.18 o 
  10   7   6      399.92      339.63     81.09 o 
  11   7   6      804.18      534.92    178.10 o 
  12   7   6      784.56      830.69    163.14 o 
  13   7   6      264.86      300.78    105.92 o 
  14   7   6      370.82      447.75    134.20 o 
  15   7   6     1440.38     1463.20    243.52 o 
  16   7   6      292.68      301.44    113.00 o 
  17   7   6       97.09      138.31     78.30 o 
  18   7   6      203.19      274.91    117.42 o 
 -11   8   6      103.34       91.65     78.55 o 
 -10   8   6        7.15        0.00     58.01 o 
  -9   8   6      140.35       46.73     66.59 o 
  -8   8   6     2042.86     1767.01    353.49 o 
  -7   8   6      975.50      990.73    246.50 o 
  -6   8   6       27.36      114.67    104.74 o 
  -5   8   6      419.20      502.93    170.20 o 
  -4   8   6      601.37      638.59    173.81 o 
  -3   8   6      502.77      660.49    162.30 o 
  -2   8   6        1.51       27.07     23.23 o 
  -1   8   6      347.01      422.86     74.71 o 
   0   8   6      111.49      199.29     38.39 o 
   1   8   6       42.31       40.25     15.89 o 
   2   8   6       38.97       18.32     55.64 o 
   3   8   6       15.05       28.62    189.84 o 
   4   8   6     6618.62     6558.53    202.73 o 
   5   8   6       30.39       35.03     48.31 o 
   6   8   6       68.56       59.34     35.22 o 
   7   8   6      299.29      295.75     65.80 o 
   8   8   6      680.06      692.06     92.86 o 
   9   8   6       83.38       75.64     51.21 o 
  10   8   6       42.25        1.78     51.01 o 
  11   8   6      101.02      185.77     77.44 o 
  12   8   6     1700.38     1810.33    242.86 o 
  13   8   6        4.00      124.33     84.28 o 
  14   8   6       20.08       95.59     71.77 o 
  15   8   6      132.55       93.57     45.78 o 
  16   8   6     1285.82     1321.18    246.58 o 
  17   8   6       48.79       39.51     22.38 o 
  18   8   6        0.08        0.00     74.20 o 
 -11   9   6       40.38      132.05     94.13 o 
 -10   9   6        5.31        0.00     82.84 o 
  -9   9   6       60.32       80.59     52.14 o 
  -8   9   6      583.91      670.42    229.34 o 
  -7   9   6      140.81      174.04    110.16 o 
  -6   9   6      113.16       89.61     56.21 o 
  -5   9   6       84.09      240.79    183.86 o 
  -4   9   6      748.60      983.71    193.68 o 
  -3   9   6      636.56      652.86    185.89 o 
  -2   9   6      239.34      315.39     52.72 o 
  -1   9   6      254.33      250.96     42.93 o 
   0   9   6        6.56        6.68     13.21 o 
   1   9   6     1342.42     1227.33    161.28 o 
   2   9   6      227.86       98.66    128.55 o 
   3   9   6     1089.49     1137.45    132.07 o 
   4   9   6     1023.79     1107.21    228.66 o 
   5   9   6     1337.61     1248.91     99.97 o 
   6   9   6       34.58       43.80     17.87 o 
   7   9   6       16.85       14.54     20.09 o 
   8   9   6      527.57      498.94     73.08 o 
   9   9   6      823.33      796.32    137.81 o 
  10   9   6      368.44      578.18    129.98 o 
  11   9   6      479.24      465.36    119.75 o 
  12   9   6      285.41      473.70    128.12 o 
  13   9   6       78.61       50.20     29.66 o 
  14   9   6        7.01       15.01     55.57 o 
  15   9   6      138.47      156.35    110.95 o 
  16   9   6      462.66      536.10    149.10 o 
  17   9   6      262.27      380.81    135.10 o 
 -10  10   6      330.66      275.16    138.82 o 
  -9  10   6       93.04      146.50    106.54 o 
  -8  10   6        3.63        0.00     17.61 o 
  -7  10   6       50.89       85.78     55.98 o 
  -6  10   6      200.05      247.85    123.47 o 
  -5  10   6       79.99       41.76     51.24 o 
  -4  10   6        3.71        0.00     51.48 o 
  -3  10   6       17.93        0.00     65.01 o 
  -2  10   6     3319.77     3443.43    189.78 o 
  -1  10   6     1337.45     1429.29     91.58 o 
   0  10   6       64.46      108.79     29.53 o 
   1  10   6      490.65      699.99    171.10 o 
   2  10   6     1837.40     2068.36    299.32 o 
   3  10   6     1598.08     1651.89    267.72 o 
   4  10   6      179.13      125.28     57.11 o 
   5  10   6      687.40      655.75    154.85 o 
   6  10   6     4044.23     4031.31    144.29 o 
   7  10   6       93.50       53.22     23.69 o 
   8  10   6       18.69        0.00     34.86 o 
   9  10   6      214.97      260.46    109.25 o 
  10  10   6     6590.32     6837.29    417.53 o 
  11  10   6      126.19      234.94     84.94 o 
  12  10   6      362.28      290.84     90.26 o 
  13  10   6        2.92       30.05     35.77 o 
  14  10   6      475.81      464.37    128.72 o 
  15  10   6      313.50      374.06    125.73 o 
  16  10   6       40.30        0.00     60.22 o 
  17  10   6        6.44       35.22     48.31 o 
  -9  11   6        5.48        0.00     66.82 o 
  -8  11   6       58.88       77.88    100.90 o 
  -7  11   6       89.41      114.90     98.64 o 
  -6  11   6       20.08       51.69     69.30 o 
  -5  11   6      439.92      535.88    181.94 o 
  -4  11   6        1.95        2.03     24.83 o 
  -3  11   6      220.69      293.29     65.67 o 
  -2  11   6      197.75      289.44     87.58 o 
  -1  11   6     3113.03     3097.33    203.05 o 
   0  11   6      227.81      256.22     46.51 o 
   1  11   6       38.40      105.19     42.89 o 
   2  11   6      878.88      777.87    176.07 o 
   3  11   6     1308.25     1246.03    232.73 o 
   4  11   6       85.06       12.42     81.26 o 
   5  11   6        2.87        0.00    114.45 o 
   6  11   6      483.81      289.61     42.44 o 
   7  11   6      220.62      355.26     49.47 o 
   8  11   6       22.07       59.96     40.53 o 
   9  11   6       31.59       49.66     36.76 o 
  10  11   6      953.26      991.13    160.65 o 
  11  11   6      128.01      272.20     87.84 o 
  12  11   6       51.70      168.31     69.06 o 
  13  11   6       13.81        0.00     23.88 o 
  14  11   6      123.89      114.83     62.70 o 
  15  11   6       24.76       74.96     53.86 o 
  16  11   6       60.93       49.52     23.78 o 
  17  11   6       19.25       70.44     59.92 o 
  -2  12   6       41.56        0.00     77.20 o 
  -1  12   6        1.00        0.00     78.10 o 
   0  12   6      710.74      667.26    130.92 o 
   1  12   6       13.18        0.00     97.97 o 
   2  12   6       96.60       39.50     61.85 o 
   3  12   6       19.38        0.00    113.99 o 
   4  12   6      451.34      477.42    127.09 o 
   5  12   6      113.37      131.37     55.98 o 
   6  12   6        4.32      121.67    126.41 o 
   7  12   6      198.07      193.96    106.43 o 
   8  12   6      306.36      319.66     75.61 o 
   9  12   6        1.53       28.69     33.30 o 
  10  12   6       26.96       34.22     18.51 o 
  11  12   6       28.37       33.64     30.47 o 
  12  12   6      640.02      577.89    135.27 o 
  13  12   6       38.60        0.00     55.42 o 
  14  12   6       38.87      102.60     57.94 o 
  15  12   6      100.04       55.71    123.93 o 
  16  12   6      251.60      111.01     29.33 o 
  -1  13   6       77.88      163.20     92.55 o 
   0  13   6      192.12      200.00     99.10 o 
   1  13   6       11.22       21.90     44.92 o 
   2  13   6      273.28      333.85    139.95 o 
   3  13   6        2.72      100.00    123.02 o 
   4  13   6       42.12       14.22     85.55 o 
   5  13   6      669.46      697.28    208.35 o 
   6  13   6      145.79      309.25    145.60 o 
   7  13   6      324.18      521.89    202.71 o 
   8  13   6       45.90      102.26    102.71 o 
   9  13   6       46.28       91.19    113.09 o 
  10  13   6      186.58      368.17    167.72 o 
  11  13   6       58.04       99.77    103.16 o 
  12  13   6       74.30       69.75     62.30 o 
  13  13   6      305.88      332.05    172.46 o 
  14  13   6      465.51      567.03    215.12 o 
  15  13   6        5.03        0.00     95.71 o 
   0  14   6       62.57      165.46     86.68 o 
   1  14   6        6.26        0.00     16.93 o 
   2  14   6      830.64      910.59    219.41 o 
   3  14   6        5.32       17.16     18.06 o 
   4  14   6       48.94       49.66     77.88 o 
   5  14   6      321.58      302.48    136.57 o 
   6  14   6     3134.68     2985.96    442.43 o 
   7  14   6      394.01      493.45    193.45 o 
   8  14   6      163.92      146.95    102.71 o 
   9  14   6      181.70      224.60    138.82 o 
  10  14   6     3054.85     2542.17    465.91 o 
  11  14   6      187.99      173.36    113.09 o 
  12  14   6      192.11      187.81    111.28 o 
  13  14   6        5.79        0.00    140.18 o 
  14  14   6     1591.81     1546.70    398.19 o 
  15  14   6       21.72       48.53      9.93 o 
   1  15   6      255.57      379.23    125.73 o 
   2  15   6      346.02      350.33    136.79 o 
   3  15   6      857.56      985.09    240.85 o 
   4  15   6      217.70      305.19    143.56 o 
   5  15   6       81.72        0.00     52.37 o 
   6  15   6      335.16      327.31    155.30 o 
   7  15   6     1667.45     2028.64    390.96 o 
   8  15   6      152.25      365.46    176.07 o 
   9  15   6        2.03        0.00     81.04 o 
  10  15   6      232.10      246.50    154.63 o 
  11  15   6     1309.08     1634.29    381.03 o 
  12  15   6      221.47      283.07    164.78 o 
  13  15   6       36.13        0.00     54.18 o 
  14  15   6      169.56      109.03     68.40 o 
   2  16   6      110.01      123.70     49.66 o 
   3  16   6       31.37       40.41     31.15 o 
   4  16   6     1063.35     1112.62    279.68 o 
   5  16   6        5.71        0.00     92.10 o 
   6  16   6       41.34        0.00     97.97 o 
   7  16   6        4.07       64.78     65.01 o 
   8  16   6      696.46     1054.61    294.58 o 
   9  16   6       42.48       31.15     75.17 o 
  10  16   6       37.31       40.86     41.53 o 
  11  16   6        4.25        0.00     67.72 o 
  12  16   6      842.78     1027.07    330.47 o 
   3  17   6      104.81       83.52     37.47 o 
   4  17   6      139.01      107.00     69.30 o 
   5  17   6      141.71       63.20     48.08 o 
   6  17   6       81.74      128.89     64.11 o 
   7  17   6       21.40        0.00     22.57 o 
   8  17   6        0.68        0.00    148.30 o 
   9  17   6       67.82       70.43     18.96 o 
  10  17   6        1.35        0.00     44.69 o 
  11  17   6        6.82      161.62    119.86 o 
   4  18   6        0.14        0.00     85.10 o 
   5  18   6        1.39        0.00     74.27 o 
   6  18   6      483.74      361.85    146.72 o 
   7  18   6       12.85        0.00     59.59 o 
   8  18   6      125.52      186.90    122.80 o 
  -5 -13   7      113.01      160.04    136.34 o 
  -4 -13   7       63.01       32.73     51.47 o 
  -3 -13   7       92.25      105.19     92.55 o 
  -2 -13   7       36.93      106.32    102.71 o 
  -1 -13   7      389.56      502.70    203.16 o 
   0 -13   7       29.29        0.00     70.43 o 
   1 -13   7      126.93      209.70    125.96 o 
   2 -13   7       26.27      108.58    102.26 o 
   3 -13   7       71.00       63.43     98.64 o 
  -7 -12   7       73.28      133.18    131.37 o 
  -6 -12   7      514.72      535.21    228.66 o 
  -5 -12   7      313.48      251.91    148.76 o 
  -4 -12   7        3.74        0.00     47.40 o 
  -3 -12   7       24.52       92.78     83.07 o 
  -2 -12   7     1650.74     1526.16    337.92 o 
  -1 -12   7      984.35     1074.25    279.91 o 
   0 -12   7        0.29       40.18     54.63 o 
   1 -12   7      109.70      177.88    133.18 o 
   2 -12   7      480.22      378.32    173.36 o 
   3 -12   7      246.23      252.14    142.21 o 
   4 -12   7       14.06       87.13     79.23 o 
   5 -12   7        4.05        0.00     71.10 o 
   6 -12   7      483.61      351.46    199.32 o 
  -8 -11   7       47.04       96.39    112.19 o 
  -7 -11   7      194.34      133.41     93.90 o 
  -6 -11   7        2.00        0.00     30.93 o 
  -5 -11   7      192.44      287.58    162.98 o 
  -4 -11   7      848.83      797.28    230.02 o 
  -3 -11   7      575.12      725.50    234.08 o 
  -2 -11   7       14.04      160.95    126.63 o 
  -1 -11   7     1069.54      838.59    247.85 o 
   0 -11   7     1161.39     1161.83    290.51 o 
   1 -11   7     1147.50     1263.18    293.67 o 
   2 -11   7       37.90       79.23     60.04 o 
   3 -11   7      334.27      266.81    138.37 o 
   4 -11   7      600.08      617.37    211.51 o 
   5 -11   7      265.66      555.07    216.02 o 
   6 -11   7       54.81      116.93    121.22 o 
   7 -11   7      221.58      101.66    132.73 o 
   8 -11   7      184.05      224.12     85.60 o 
 -10 -10   7       62.62        0.00    117.38 o 
  -9 -10   7       58.92      122.35    125.05 o 
  -8 -10   7     1446.36     1177.41    320.76 o 
  -7 -10   7      779.14      986.89    277.42 o 
  -6 -10   7      563.33      476.52    198.87 o 
  -5 -10   7      195.02      224.38     79.46 o 
  -4 -10   7     2408.68     2165.88    399.32 o 
  -3 -10   7     1294.40     1514.42    320.76 o 
  -2 -10   7       19.49       83.07     96.39 o 
  -1 -10   7      280.22      258.46    138.15 o 
   0 -10   7     1021.94     1061.83    269.30 o 
   1 -10   7      468.28      587.58    201.58 o 
   2 -10   7        2.38        0.00     41.99 o 
   3 -10   7      100.32       82.17     94.81 o 
   4 -10   7      529.02      482.84    203.61 o 
   5 -10   7      445.12      347.62    167.72 o 
   6 -10   7        4.38       21.90     81.71 o 
   7 -10   7       34.29        0.00     52.44 o 
   8 -10   7      233.31      144.47     69.75 o 
   9 -10   7       37.04       65.46    109.25 o 
 -10  -9   7        2.56      110.83    139.50 o 
  -9  -9   7       63.73      214.22    157.56 o 
  -8  -9   7       94.81       81.49     96.16 o 
  -7  -9   7      255.56      350.56    166.14 o 
  -6  -9   7       66.54       74.27     47.85 o 
  -5  -9   7       34.08        0.00     73.59 o 
  -4  -9   7        0.76        0.00     39.50 o 
  -3  -9   7       80.40      138.60    104.29 o 
  -2  -9   7        3.62       11.29     40.63 o 
  -1  -9   7      314.63      269.07    127.76 o 
   0  -9   7        4.40        4.51     54.85 o 
   1  -9   7      140.94      141.31     94.58 o 
   2  -9   7       39.42       23.25     11.06 o 
   3  -9   7      635.16      837.01    233.40 o 
   4  -9   7      248.85      216.70    123.93 o 
   5  -9   7      279.02      281.26    140.40 o 
   6  -9   7      206.25      119.00    114.90 o 
   7  -9   7      579.58      690.96    237.69 o 
   8  -9   7        0.91        0.00     67.94 o 
   9  -9   7        1.23       14.67     36.79 o 
  10  -9   7        0.63       97.06    145.60 o 
  11  -9   7      108.25      211.06    148.08 o 
 -11  -8   7      176.69      267.04    167.72 o 
 -10  -8   7      507.79      599.99    239.73 o 
  -9  -8   7      313.11      409.47    198.19 o 
  -8  -8   7       91.48      174.94    113.54 o 
  -7  -8   7      550.39      633.85    224.15 o 
  -6  -8   7     1899.53     2225.02    408.57 o 
  -5  -8   7      214.20      229.34     73.14 o 
  -4  -8   7      103.34        0.00     70.43 o 
  -3  -8   7       19.69       25.73     33.86 o 
  -2  -8   7      276.41      334.98    149.88 o 
  -1  -8   7       19.80       78.10     72.91 o 
   0  -8   7      277.64      406.31    158.91 o 
   1  -8   7       14.34        0.00     85.33 o 
   2  -8   7      353.94      624.14    196.39 o 
   3  -8   7       82.36      140.40     84.42 o 
   4  -8   7      421.00      555.52    200.22 o 
   5  -8   7        0.13       47.73     95.26 o 
   6  -8   7      958.27      994.57    276.97 o 
   7  -8   7       15.16       34.76     72.46 o 
   8  -8   7       23.84        0.00     57.79 o 
   9  -8   7        0.31       87.58     98.64 o 
  10  -8   7       55.22      254.62    190.97 o 
  11  -8   7        0.28      216.70    157.79 o 
  12  -8   7        1.44       64.33     64.56 o 
 -12  -7   7       46.52       65.46     91.87 o 
 -11  -7   7        0.14        0.00     50.79 o 
 -10  -7   7       70.86       74.49     40.63 o 
  -9  -7   7       69.91      151.46    111.28 o 
  -8  -7   7       28.98       83.07     93.90 o 
  -7  -7   7       40.97        0.00     71.33 o 
  -6  -7   7       26.89       26.18     11.74 o 
  -5  -7   7       44.93      116.48     90.07 o 
  -4  -7   7        7.86        0.00     90.74 o 
  -3  -7   7       73.43       50.79     41.53 o 
  -2  -7   7      174.52      184.42     97.74 o 
  -1  -7   7      262.76      279.00    124.15 o 
   0  -7   7     1141.09     1011.27    232.95 o 
   1  -7   7      681.13      905.63    225.96 o 
   2  -7   7       40.06       36.57     48.98 o 
   3  -7   7      157.58      152.59     68.40 o 
   4  -7   7      506.56      612.86    211.73 o 
   5  -7   7      584.83      723.23    150.27 o 
   6  -7   7      177.01      267.72    130.92 o 
   7  -7   7       84.55      131.15    105.87 o 
   8  -7   7      228.39      187.36    137.70 o 
   9  -7   7      227.72      367.26    178.78 o 
  10  -7   7       30.95      107.90    113.54 o 
  11  -7   7       27.22      210.83    158.91 o 
  12  -7   7      148.48      136.34    149.88 o 
  13  -7   7       28.75        0.00    130.25 o 
 -12  -6   7      303.51      424.15    214.89 o 
 -11  -6   7      705.50      635.66    238.82 o 
 -10  -6   7       13.03        0.00     26.18 o 
  -9  -6   7        2.53        0.00     41.76 o 
  -8  -6   7     1173.01     1506.52    341.76 o 
  -7  -6   7     2114.60     2201.09    397.96 o 
  -6  -6   7      215.04      179.46    100.45 o 
  -5  -6   7      175.16      186.90     90.29 o 
  -4  -6   7     3363.63     3094.98    441.98 o 
  -3  -6   7      404.53      427.31    155.98 o 
  -2  -6   7      865.24      853.71    216.48 o 
  -1  -6   7      273.25      312.18    131.83 o 
   0  -6   7    15373.41    15090.28    902.24 o 
   1  -6   7      423.13      510.83    160.27 o 
   2  -6   7        1.11        0.00     31.83 o 
   3  -6   7      116.52      201.13    106.09 o 
   4  -6   7     2951.88     3190.47    435.66 o 
   5  -6   7       83.95       15.58     43.57 o 
   6  -6   7      175.03      177.20     76.52 o 
   7  -6   7       70.45       93.23     94.58 o 
   8  -6   7      595.81      696.60    227.76 o 
   9  -6   7        8.36       29.57     89.84 o 
  10  -6   7      302.33      367.71    193.90 o 
  11  -6   7       98.69       54.85     24.38 o 
  12  -6   7      493.75      515.12    229.12 o 
  13  -6   7      109.28        1.81     56.21 o 
  14  -6   7        0.79       90.07    150.34 o 
 -13  -5   7        0.38        5.64     69.30 o 
 -12  -5   7       28.28       53.50    107.90 o 
 -11  -5   7       26.68       31.83     21.22 o 
 -10  -5   7      261.78      256.43    118.28 o 
  -9  -5   7        9.39       26.64     48.98 o 
  -8  -5   7      212.74      339.50    158.01 o 
  -7  -5   7      224.77      326.18    146.95 o 
  -6  -5   7       92.84      111.51     46.27 o 
  -5  -5   7        4.39       56.21     13.09 o 
  -4  -5   7        7.29        0.00     56.66 o 
  -3  -5   7       59.20       81.94     64.33 o 
  -2  -5   7     1506.93     1495.46    282.61 o 
  -1  -5   7       41.37      117.15     76.07 o 
   0  -5   7      643.42      647.62    181.04 o 
   1  -5   7     1351.22     1284.18    254.62 o 
   2  -5   7      450.69      502.70    162.53 o 
   3  -5   7     1865.54     2210.12    335.89 o 
   4  -5   7      209.39       77.48    152.82 o 
   5  -5   7      272.81      392.54    141.76 o 
   6  -5   7      126.82      141.98     87.36 o 
   7  -5   7      424.81      458.68    166.81 o 
   8  -5   7       60.20      123.02    129.79 o 
   9  -5   7       20.23      261.40     89.36 o 
  10  -5   7      308.29      340.40    155.30 o 
  11  -5   7      210.36      275.62    152.14 o 
  12  -5   7        2.37       55.53    104.51 o 
  13  -5   7      290.77      347.85    197.06 o 
  14  -5   7       35.37      181.94    160.49 o 
 -13  -4   7      588.54      861.32    213.95 o 
 -12  -4   7      296.08      560.94    239.05 o 
 -11  -4   7      264.96      248.53    145.60 o 
 -10  -4   7     1065.39     1011.72    302.03 o 
  -9  -4   7      438.58      714.21    251.69 o 
  -8  -4   7       70.80       61.17     60.27 o 
  -7  -4   7      336.88      379.00    159.82 o 
  -6  -4   7     2362.93     2411.02    397.96 o 
  -5  -4   7     1077.95     1120.52    258.69 o 
  -4  -4   7      265.99      156.66     64.11 o 
  -3  -4   7      135.99      199.09     86.00 o 
  -2  -4   7      621.06      430.92    139.50 o 
  -1  -4   7        4.01        0.00      7.45 o 
   0  -4   7        3.11       18.96     53.95 o 
   1  -4   7      292.87      228.21    100.22 o 
   2  -4   7      498.48      542.88    165.46 o 
   3  -4   7     1180.66     1144.45    239.95 o 
   4  -4   7      720.12      922.83    151.67 o 
   5  -4   7     1627.26     1690.04    306.77 o 
   6  -4   7     4758.72     4955.68    548.07 o 
   7  -4   7       36.37      124.38    116.93 o 
   8  -4   7      184.95      287.58    166.14 o 
   9  -4   7      242.87      409.67    219.86 o 
  10  -4   7     2281.05     1996.19    210.93 o 
  11  -4   7        1.21       59.59     93.23 o 
  12  -4   7       12.71        5.42     40.63 o 
  13  -4   7        3.05        0.00     93.00 o 
  14  -4   7     1307.68     1076.51    356.20 o 
  15  -4   7       29.77       97.74    158.69 o 
 -13  -3   7      503.54      404.71    142.77 o 
 -12  -3   7       35.15       39.28    104.06 o 
 -11  -3   7        0.45       53.50     96.39 o 
 -10  -3   7      232.73      233.40    134.31 o 
  -9  -3   7      213.25      297.96    133.63 o 
  -8  -3   7       72.03       55.53     79.68 o 
  -7  -3   7      102.90      122.12    101.80 o 
  -6  -3   7      510.69      566.36    179.23 o 
  -5  -3   7      178.96      270.42    128.89 o 
  -4  -3   7        1.78        0.00     61.85 o 
  -3  -3   7       91.68       61.17     71.33 o 
  -2  -3   7       23.03        0.00     42.44 o 
  -1  -3   7     3275.31     2804.92    357.33 o 
   0  -3   7     3395.56     2865.87    360.49 o 
   1  -3   7       97.58       51.01     46.27 o 
   2  -3   7       22.48       11.96     26.86 o 
   3  -3   7     1711.33     1803.81    291.64 o 
   4  -3   7     3085.45     2917.56    380.36 o 
   5  -3   7      457.55      461.39    152.14 o 
   6  -3   7      867.70      747.62    195.71 o 
   7  -3   7     2306.42     2102.90    366.59 o 
   8  -3   7     1396.71     1399.53    300.90 o 
   9  -3   7     1212.38     1359.80    186.23 o 
  10  -3   7      787.70      951.73    141.11 o 
  11  -3   7      465.10      234.23     72.23 o 
  12  -3   7      153.99      296.61    176.97 o 
  13  -3   7      756.77     1116.91    324.60 o 
  14  -3   7      419.57      395.25    205.64 o 
  15  -3   7      149.53      227.08    176.07 o 
  16  -3   7       23.91      229.34    182.16 o 
 -13  -2   7        9.23        0.00    125.51 o 
 -12  -2   7     1354.71     1578.67    279.46 o 
 -11  -2   7      372.76      372.00    211.73 o 
 -10  -2   7       80.66      248.30    107.22 o 
  -9  -2   7      239.61      362.07    161.85 o 
  -8  -2   7     4689.55     4995.18    607.21 o 
  -7  -2   7     1509.64     1496.82    313.31 o 
  -6  -2   7        7.89       21.90     46.73 o 
  -5  -2   7      291.10      150.34     97.29 o 
  -4  -2   7     8901.37     9423.78    713.53 o 
  -3  -2   7     2226.82     2300.41    336.34 o 
  -2  -2   7      176.32      114.22     70.88 o 
  -1  -2   7       33.30       36.12     46.27 o 
   0  -2   7     9770.50     9209.11    624.37 o 
   1  -2   7      755.09      852.36    183.97 o 
   2  -2   7       63.67       27.54     24.15 o 
   3  -2   7       97.61       81.26     73.59 o 
   4  -2   7    17494.05    18054.11    913.30 o 
   5  -2   7     1203.31     1379.66    260.04 o 
   6  -2   7       39.24      134.31    102.71 o 
   7  -2   7      224.00      315.12    145.82 o 
   8  -2   7    11071.23    10977.47    836.33 o 
   9  -2   7      509.56      625.67    122.83 o 
  10  -2   7       38.93       21.79     20.54 o 
  11  -2   7      106.25       88.02    107.37 o 
  12  -2   7      985.12     1123.46    171.44 o 
  13  -2   7      186.66      233.63    132.50 o 
  14  -2   7      106.40      153.27    144.69 o 
  15  -2   7        0.30       56.43     31.83 o 
  16  -2   7      218.26      180.13    158.69 o 
 -13  -1   7       42.76      107.90    104.29 o 
 -12  -1   7       67.90       36.64     89.76 o 
 -11  -1   7       56.65       15.50     94.81 o 
 -10  -1   7      174.10      236.79    137.92 o 
  -9  -1   7        9.91        0.00     65.01 o 
  -8  -1   7       13.87        0.00    109.93 o 
  -7  -1   7      118.29      110.16     85.78 o 
  -6  -1   7      901.51      777.19    209.03 o 
  -5  -1   7      533.57      608.57    188.48 o 
  -4  -1   7     3214.62     3032.23    390.29 o 
  -3  -1   7     5309.87     5815.48    527.76 o 
  -2  -1   7      893.15      877.64    192.10 o 
  -1  -1   7     1136.29     1127.97    208.57 o 
   0  -1   7      409.28      421.21    127.99 o 
   1  -1   7    16325.48    17410.55    836.56 o 
   2  -1   7     9022.86     8919.72    591.19 o 
   3  -1   7     1229.31     1309.46    224.15 o 
   4  -1   7     2110.91     2143.98    301.35 o 
   5  -1   7     2294.16     2404.48    328.66 o 
   6  -1   7     2761.11     2837.43    377.87 o 
   7  -1   7     1432.72     1408.78    272.68 o 
   8  -1   7     2662.52     2649.84    394.35 o 
   9  -1   7      142.19       61.94    124.94 o 
  10  -1   7      342.52      312.68     99.10 o 
  11  -1   7      868.17      819.43    136.30 o 
  12  -1   7       28.40       13.80     25.10 o 
  13  -1   7       55.95       84.23     29.23 o 
  14  -1   7      221.26      467.71    239.73 o 
  15  -1   7      232.21      369.29    221.44 o 
  16  -1   7       37.17        0.00     49.89 o 
  17  -1   7        2.00        7.45     86.45 o 
 -13   0   7      325.99      332.95    182.84 o 
 -12   0   7      190.40      286.23    178.55 o 
 -11   0   7       26.30        0.00     64.27 o 
 -10   0   7      670.30      821.66    274.71 o 
  -9   0   7      838.94     1003.60    289.84 o 
  -8   0   7      242.24      205.87    107.00 o 
  -7   0   7       47.20       57.79     67.27 o 
  -6   0   7     7511.48     7683.17    676.06 o 
  -5   0   7     3367.74     3413.04    426.18 o 
  -4   0   7       99.36      142.44     74.72 o 
  -3   0   7       11.18       36.34     59.59 o 
  -2   0   7    13024.26    13024.62    743.10 o 
  -1   0   7     1851.81     1766.56    262.52 o 
   0   0   7       30.50       32.05     60.27 o 
   1   0   7     3726.11     3693.39    369.07 o 
   2   0   7    30241.45    30703.79   1055.06 o 
   3   0   7       58.26      107.45     84.42 o 
   4   0   7      138.38       70.20     56.66 o 
   5   0   7      311.12      396.61    124.83 o 
   6   0   7     2532.76     2297.25    326.41 o 
   7   0   7       24.59        0.00     83.07 o 
   8   0   7      159.08      214.74    215.69 o 
   9   0   7       92.37      124.51     65.21 o 
  10   0   7     1770.85     1605.72    190.56 o 
  11   0   7        0.70      104.03     69.80 o 
  12   0   7      275.40      312.22     86.42 o 
  13   0   7      349.34      288.09     81.08 o 
  14   0   7     1896.05     1781.92    238.95 o 
  15   0   7       13.00        0.00     65.46 o 
  16   0   7       62.37      101.35    165.23 o 
  17   0   7       34.85      134.76    155.75 o 
 -13   1   7       75.53      118.51     90.52 o 
 -12   1   7        3.27        0.00    116.03 o 
 -11   1   7       63.34        4.29     20.54 o 
 -10   1   7      497.12      504.42    127.60 o 
  -9   1   7      129.69      190.97    111.28 o 
  -8   1   7       39.10       67.94     92.55 o 
  -7   1   7       87.83       90.97     87.81 o 
  -6   1   7     1125.19     1183.28    265.23 o 
  -5   1   7     1428.93     1560.02    285.32 o 
  -4   1   7      114.74       66.36     49.66 o 
  -3   1   7      358.50      360.72    130.47 o 
  -2   1   7     1516.59     1479.66    243.56 o 
  -1   1   7       55.29       28.89     30.70 o 
   0   1   7        2.32        0.00     24.60 o 
   1   1   7      469.21      350.33     94.81 o 
   2   1   7      853.08      739.49    153.72 o 
   3   1   7      850.95     1078.54    190.74 o 
   4   1   7     1226.79     1192.53    193.90 o 
   5   1   7      105.75      214.44     95.26 o 
   6   1   7       99.67      129.57     77.88 o 
   7   1   7      420.11      322.12    107.90 o 
   8   1   7     1196.76     1260.77    171.39 o 
   9   1   7       46.26       63.50     41.96 o 
  10   1   7      588.98      641.47     93.27 o 
  11   1   7       19.76      180.48     83.56 o 
  12   1   7       34.65       24.73     20.44 o 
  13   1   7      373.71      263.11    171.78 o 
  14   1   7      686.22      659.12    147.95 o 
  15   1   7      272.97      432.86    125.90 o 
  16   1   7       58.73      176.97    161.40 o 
  17   1   7      127.14      346.72    238.37 o 
 -13   2   7        0.40       44.69     61.62 o 
 -12   2   7      394.96      431.14    209.48 o 
 -11   2   7      137.23      170.20    148.30 o 
 -10   2   7      174.92      155.77     87.61 o 
  -9   2   7      267.80      277.43     99.10 o 
  -8   2   7     1924.06     1802.23    356.88 o 
  -7   2   7      273.66      280.36    137.24 o 
  -6   2   7      152.07       97.74     67.27 o 
  -5   2   7       28.98       16.03     55.08 o 
  -4   2   7     4046.44     4008.51    433.85 o 
  -3   2   7      311.23      287.58    105.19 o 
  -2   2   7      184.09      176.75     87.36 o 
  -1   2   7      291.13      273.36     98.42 o 
   0   2   7     1830.41     1457.99    218.51 o 
   1   2   7     3394.12     2934.26    304.06 o 
   2   2   7       44.64       37.80     10.73 o 
   3   2   7     1295.27     1340.87    141.74 o 
   4   2   7     6350.99     5743.25    426.18 o 
   5   2   7      206.79      276.74    105.64 o 
   6   2   7      359.14      196.61     81.71 o 
   7   2   7       21.43       38.72    175.62 o 
   8   2   7     2208.28     2031.45    218.90 o 
   9   2   7        7.74        5.29     54.63 o 
  10   2   7       67.95       21.63     90.97 o 
  11   2   7        0.85       54.77     47.60 o 
  12   2   7     1455.70     1590.38    217.32 o 
  13   2   7       17.65       15.67     83.93 o 
  14   2   7       26.73      115.43     84.67 o 
  15   2   7       19.49        0.00     36.84 o 
  16   2   7     1244.73     1295.16    223.71 o 
  17   2   7        1.57        0.00     68.85 o 
 -13   3   7       30.80       24.15    130.25 o 
 -12   3   7       84.99       22.35     17.83 o 
 -11   3   7      381.91      499.77    217.38 o 
 -10   3   7       14.74        0.00     59.14 o 
  -9   3   7      260.13      202.70     79.18 o 
  -8   3   7       65.36       72.66     21.64 o 
  -7   3   7      516.40      456.43    171.10 o 
  -6   3   7        6.20       47.85     82.62 o 
  -5   3   7      345.82      311.73    129.34 o 
  -4   3   7     1472.22     1416.91    252.82 o 
  -3   3   7     1914.49     2129.31    295.71 o 
  -2   3   7      193.16      220.31     82.39 o 
  -1   3   7      234.25      240.85     88.26 o 
   0   3   7      602.41      494.52     81.09 o 
   1   3   7      145.43      163.16     47.82 o 
   2   3   7      233.92      214.06     50.02 o 
   3   3   7      431.39      436.42     76.45 o 
   4   3   7      760.35      842.17    109.52 o 
   5   3   7       21.66       89.37     45.76 o 
   6   3   7      553.02      516.70    134.31 o 
   7   3   7      187.40       66.29    125.51 o 
   8   3   7       83.35      119.49     52.48 o 
   9   3   7     1372.65     1597.14    160.14 o 
  10   3   7     1722.98     1684.70    165.13 o 
  11   3   7       48.89       41.94     57.79 o 
  12   3   7       99.24      116.83     52.14 o 
  13   3   7      404.64      290.88     80.81 o 
  14   3   7      478.11      480.41    130.99 o 
  15   3   7      198.28      171.27     85.05 o 
  16   3   7      351.94      319.75    114.88 o 
  17   3   7        5.23        0.00     16.10 o 
  18   3   7       55.26      178.55    174.26 o 
 -12   4   7       56.14       27.09    109.03 o 
 -11   4   7       26.89        0.00     61.62 o 
 -10   4   7      645.48      439.50    197.51 o 
  -9   4   7     1268.86     1693.88    367.26 o 
  -8   4   7      279.02      397.22    103.65 o 
  -7   4   7      113.00       50.43     55.64 o 
  -6   4   7      258.00      224.83    115.12 o 
  -5   4   7      500.22      586.67    164.33 o 
  -4   4   7      516.33      559.36    155.98 o 
  -3   4   7       12.08        4.51     38.60 o 
  -2   4   7     1329.49     1271.31    214.67 o 
  -1   4   7      280.24      236.57     84.42 o 
   0   4   7       49.61       18.16     23.72 o 
   1   4   7       89.31      100.98     33.41 o 
   2   4   7    16285.45    16630.56    445.47 o 
   3   4   7      381.32      323.13     62.85 o 
   4   4   7      387.27      323.19     62.35 o 
   5   4   7     1194.36     1112.99    127.81 o 
   6   4   7     7509.68     6830.84    290.67 o 
   7   4   7      649.07      717.69    124.58 o 
   8   4   7      312.44      134.01     62.64 o 
   9   4   7      115.28       54.60     59.90 o 
  10   4   7     8043.80     7753.21    457.24 o 
  11   4   7        5.24       29.62     50.79 o 
  12   4   7       26.39       10.14     42.19 o 
  13   4   7      586.65      431.63     94.87 o 
  14   4   7     3601.84     3599.71    359.05 o 
  15   4   7        0.31       81.00     74.57 o 
  16   4   7       32.93       39.73     39.52 o 
  17   4   7      239.56      225.95     97.68 o 
  18   4   7      795.95      815.11    337.47 o 
 -12   5   7       57.20       71.78    114.67 o 
 -11   5   7       57.55      103.16    109.93 o 
 -10   5   7      152.67      143.34    147.40 o 
  -9   5   7      335.78      583.29    230.47 o 
  -8   5   7       98.07       28.89     56.88 o 
  -7   5   7      283.50      227.31     91.19 o 
  -6   5   7      341.33      255.55     84.65 o 
  -5   5   7       93.66       88.64     69.55 o 
  -4   5   7     1859.86     1926.83    287.81 o 
  -3   5   7      199.88      203.61     90.29 o 
  -2   5   7     1079.81     1159.12    196.16 o 
  -1   5   7       97.20       86.91     38.22 o 
   0   5   7      248.62      332.61     61.93 o 
   1   5   7       42.08       24.15     12.87 o 
   2   5   7     1112.66     1168.03    108.02 o 
   3   5   7     1171.03     1221.95    114.67 o 
   4   5   7      132.47      251.24     56.44 o 
   5   5   7      666.29      707.44     86.80 o 
   6   5   7       20.08       45.12     36.82 o 
   7   5   7       90.97       63.04     58.58 o 
   8   5   7     3080.74     2778.04    204.37 o 
   9   5   7        0.10       13.35     55.27 o 
  10   5   7      490.06      585.59    125.68 o 
  11   5   7     1911.83     1805.65    231.02 o 
  12   5   7     1379.02     1154.48    192.43 o 
  13   5   7       16.99       18.88     91.53 o 
  14   5   7      568.27      760.87    171.84 o 
  15   5   7      504.08      572.52    156.71 o 
  16   5   7      568.18      471.43    133.91 o 
  17   5   7        0.29       45.86     48.06 o 
  18   5   7      141.08      209.55    100.11 o 
 -12   6   7      239.46      319.41    207.45 o 
 -11   6   7      291.55      330.69    192.55 o 
 -10   6   7      123.27      312.86    212.64 o 
  -9   6   7      233.05      240.63    145.14 o 
  -8   6   7     1571.91     1234.52    309.02 o 
  -7   6   7      194.31      225.28    118.96 o 
  -6   6   7      930.29      977.64    241.76 o 
  -5   6   7      918.10      787.46    137.99 o 
  -4   6   7    14508.59    14006.13    554.74 o 
  -3   6   7      740.00      888.47    186.00 o 
  -2   6   7      442.26      473.13    118.73 o 
  -1   6   7      124.14      131.72     43.72 o 
   0   6   7     7599.99     7172.38    290.40 o 
   1   6   7     1908.61     1920.68    140.40 o 
   2   6   7        7.23        7.15     15.94 o 
   3   6   7       16.80        0.00     17.03 o 
   4   6   7     6840.83     6798.74    238.36 o 
   5   6   7     2023.43     2133.06    137.99 o 
   6   6   7       35.61       45.13     25.91 o 
   7   6   7      543.22      484.97     63.81 o 
   8   6   7     6619.72     6428.85    315.14 o 
   9   6   7      242.72      233.06     80.34 o 
  10   6   7       32.19       27.12     30.98 o 
  11   6   7      401.74      321.19     90.97 o 
  12   6   7     4155.97     4081.20    361.93 o 
  13   6   7      575.95      530.55    132.73 o 
  14   6   7       75.58      163.44     88.16 o 
  15   6   7       32.75       84.84     67.20 o 
  16   6   7     2661.67     2682.88    340.28 o 
  17   6   7        0.13       24.38     88.61 o 
  18   6   7        0.01        0.00     82.47 o 
 -11   7   7        8.01        0.00     56.21 o 
 -10   7   7       15.88      173.81    157.33 o 
  -9   7   7       33.92      100.45    117.61 o 
  -8   7   7      783.78      966.58    262.75 o 
  -7   7   7      164.12      397.06    175.62 o 
  -6   7   7       17.40        2.03     65.91 o 
  -5   7   7      497.09      400.67    133.86 o 
  -4   7   7      400.08      697.05    171.55 o 
  -3   7   7     1261.56     1332.01    157.69 o 
  -2   7   7     1613.74     1702.69    162.23 o 
  -1   7   7      621.03      649.29     90.74 o 
   0   7   7      360.11      396.61     65.65 o 
   1   7   7     1116.39     1239.09    105.96 o 
   2   7   7     1515.09     1628.54    120.33 o 
   3   7   7      269.91      308.38     46.65 o 
   4   7   7     1217.05     1173.21     89.72 o 
   5   7   7      109.38      133.08     26.79 o 
   6   7   7     4070.18     3947.74    174.56 o 
   7   7   7        1.29       17.41     36.01 o 
   8   7   7      189.16      125.21     36.92 o 
   9   7   7       81.15      114.66     52.00 o 
  10   7   7     1031.10     1053.77    162.91 o 
  11   7   7      124.68       92.47    125.73 o 
  12   7   7      226.05      142.31    161.74 o 
  13   7   7      302.58      371.52    125.51 o 
  14   7   7      221.57      274.72    105.26 o 
  15   7   7       67.59      135.15     83.48 o 
  16   7   7      383.95      472.31    151.70 o 
  17   7   7        2.99       13.24     46.41 o 
  18   7   7      185.08      244.87    114.23 o 
 -11   8   7       79.92       57.56     62.53 o 
 -10   8   7      250.04      200.45    153.50 o 
  -9   8   7       47.95       24.15     92.78 o 
  -8   8   7       26.78      189.16    144.47 o 
  -7   8   7        0.65       61.40     78.78 o 
  -6   8   7      472.29      507.22    201.13 o 
  -5   8   7       24.04       92.32     88.03 o 
  -4   8   7      234.76      310.15    124.60 o 
  -3   8   7      267.19      148.98     77.65 o 
  -2   8   7     3508.60     3478.53    229.56 o 
  -1   8   7      197.64      193.86     40.42 o 
   0   8   7      162.26      137.06     24.66 o 
   1   8   7       19.53        2.29     12.21 o 
   2   8   7    12415.38    12438.40    243.87 o 
   3   8   7      167.14      185.17     28.63 o 
   4   8   7      402.34      438.35     44.92 o 
   5   8   7      142.03      179.34     84.42 o 
   6   8   7    14937.43    14507.77    309.13 o 
   7   8   7      194.98      238.70     51.90 o 
   8   8   7       67.63       63.18     28.62 o 
   9   8   7      171.95      127.71     51.17 o 
  10   8   7     5185.86     5128.16    366.36 o 
  11   8   7      139.04       98.95     74.38 o 
  12   8   7        5.87       13.84     87.81 o 
  13   8   7      188.55      227.54     93.65 o 
  14   8   7     1003.38     1031.13    202.83 o 
  15   8   7      101.44      120.75     77.71 o 
  16   8   7       15.73       23.47     55.41 o 
  17   8   7       83.77       61.77     65.06 o 
  18   8   7      671.35      724.43    189.65 o 
 -10   9   7      133.70       46.73    127.76 o 
  -9   9   7       95.36       51.01     66.82 o 
  -8   9   7      152.16       37.02     52.14 o 
  -7   9   7      408.81      377.42    134.08 o 
  -6   9   7       36.34       74.94     60.27 o 
  -5   9   7       82.42       86.23     86.23 o 
  -4   9   7      750.46      914.88    214.89 o 
  -3   9   7      566.75      929.95    311.39 o 
  -2   9   7      171.32      232.06     58.39 o 
  -1   9   7        5.50      101.03     72.80 o 
   0   9   7     1060.69     1152.22     89.33 o 
   1   9   7       82.23       84.04     16.35 o 
   2   9   7     1866.22     1657.59    239.84 o 
   3   9   7     6057.11     5795.32    369.19 o 
   4   9   7      409.73      267.07    133.41 o 
   5   9   7        3.43       14.81     66.93 o 
   6   9   7     3319.77     3428.50    187.61 o 
   7   9   7      290.61      439.33     81.86 o 
   8   9   7      422.72      380.64     77.98 o 
   9   9   7      159.41      200.17     63.45 o 
  10   9   7      698.98      666.01    118.66 o 
  11   9   7      179.78      105.06    101.80 o 
  12   9   7     1617.79     1867.07    252.22 o 
  13   9   7      132.03      170.20     89.21 o 
  14   9   7      345.13      673.77    153.59 o 
  15   9   7      107.86      216.63    105.54 o 
  16   9   7      230.75      294.35    110.83 o 
  17   9   7       22.09        3.34     21.74 o 
  -9  10   7        7.69       84.65    101.13 o 
  -8  10   7     1324.63     1137.45    297.96 o 
  -7  10   7      508.54      518.50    173.36 o 
  -6  10   7       98.63       67.27     59.59 o 
  -5  10   7       43.26       98.42     72.91 o 
  -4  10   7     2420.78     2232.00    205.08 o 
  -3  10   7      309.84      431.90    110.95 o 
  -2  10   7      636.97      622.00    101.90 o 
  -1  10   7      643.07      633.44     90.57 o 
   0  10   7    11450.79    11966.74    280.39 o 
   1  10   7        1.62        0.00    189.50 o 
   2  10   7      330.26      289.20    225.05 o 
   3  10   7      153.19      155.52    201.13 o 
   4  10   7    17999.96    18000.61    959.35 o 
   5  10   7      198.81      190.52    123.02 o 
   6  10   7       48.82       86.74     22.57 o 
   7  10   7      109.72       66.98     20.54 o 
   8  10   7     6193.68     5775.32    245.99 o 
   9  10   7       82.99       34.84     95.60 o 
  10  10   7      163.59       78.59    159.93 o 
  11  10   7       31.72      118.05     62.13 o 
  12  10   7     4178.38     4386.38    377.04 o 
  13  10   7       38.16      113.93     82.13 o 
  14  10   7        0.86       36.22     24.60 o 
  15  10   7      144.96      208.53     97.10 o 
  16  10   7     1239.28     1044.79    219.69 o 
  17  10   7       40.67      189.71    118.81 o 
  -8  11   7       75.18       58.69     79.46 o 
  -7  11   7      363.37      427.08    173.36 o 
  -6  11   7       78.12      104.06     75.62 o 
  -5  11   7      118.83      130.25     95.03 o 
  -4  11   7      253.75      374.26    139.05 o 
  -3  11   7      687.51      683.74     84.57 o 
  -2  11   7      322.23      278.96    139.36 o 
  -1  11   7      315.93      283.29    115.77 o 
   0  11   7      163.43      180.85     46.65 o 
   1  11   7        8.89      106.77     89.16 o 
   2  11   7      926.77      960.48    215.35 o 
   3  11   7      377.56      375.61    140.40 o 
   4  11   7     2593.45     2351.66    340.85 o 
   5  11   7       68.40       63.66     17.83 o 
   6  11   7     1192.02     1302.24    267.49 o 
   7  11   7       59.35       61.66     27.13 o 
   8  11   7      972.18     1050.02    121.16 o 
   9  11   7       41.15      107.90     70.77 o 
  10  11   7     1015.24     1239.65    174.68 o 
  11  11   7       22.38       46.32     57.12 o 
  12  11   7      480.99      579.21    138.11 o 
  13  11   7       57.73       16.16     31.92 o 
  14  11   7      122.06      195.87     92.30 o 
  15  11   7       21.63      101.53     73.53 o 
  16  11   7      388.54      470.54    149.18 o 
  17  11   7      126.29      222.17    119.15 o 
  -2  12   7     1909.64     2023.90    271.55 o 
  -1  12   7       36.74      125.96     64.78 o 
   0  12   7        0.47        0.00     24.15 o 
   1  12   7        0.62        0.00     36.34 o 
   2  12   7      169.43      365.46    113.32 o 
   3  12   7      143.33       33.86     55.08 o 
   4  12   7      113.98        0.00     98.87 o 
   5  12   7      150.10        0.00    126.86 o 
   6  12   7      604.91      492.32    109.48 o 
   7  12   7        5.13        0.00    181.04 o 
   8  12   7        0.03        0.00     97.63 o 
   9  12   7       92.23       75.29     45.46 o 
  10  12   7     3319.61     2964.01    261.35 o 
  11  12   7       18.88       63.23     40.22 o 
  12  12   7        9.43        3.69     47.55 o 
  13  12   7        3.22       12.42     48.64 o 
  14  12   7     1030.35     1021.12    197.17 o 
  15  12   7       20.38       19.94      8.46 o 
  16  12   7       34.55       13.99     69.31 o 
  -1  13   7      233.21      265.91     83.52 o 
   0  13   7      115.20      114.45      1.58 o 
   1  13   7      630.16      661.39    163.43 o 
   2  13   7        3.82        0.00    105.64 o 
   3  13   7     1383.62     1399.75    255.07 o 
   4  13   7      362.87      403.38    102.26 o 
   5  13   7        8.19        0.00    118.73 o 
   6  13   7      291.90      255.30    131.15 o 
   7  13   7       26.97       22.35     90.07 o 
   8  13   7      560.84      664.55    217.60 o 
   9  13   7       27.44        0.00     15.80 o 
  10  13   7     1066.73     1160.25    301.12 o 
  11  13   7      218.02      497.73    215.57 o 
  12  13   7      119.92      103.61    117.61 o 
  13  13   7       23.08        0.00     59.59 o 
  14  13   7       94.27      111.74     80.59 o 
  15  13   7      221.75      337.92    173.36 o 
  16  13   7       99.13       67.94     85.78 o 
   0  14   7     2158.98     1920.96    298.42 o 
   1  14   7       66.53       21.44     58.01 o 
   2  14   7       66.50      117.61    101.13 o 
   3  14   7       65.95      211.96    142.21 o 
   4  14   7     3970.92     3818.67    474.03 o 
   5  14   7        4.56       53.72     64.11 o 
   6  14   7       36.15      160.04    132.50 o 
   7  14   7        3.90        9.03     35.21 o 
   8  14   7     2721.14     2556.84    430.24 o 
   9  14   7      264.35      416.25    180.58 o 
  10  14   7       71.64       59.59     21.67 o 
  11  14   7        0.83        0.00     93.90 o 
  12  14   7     1940.78     2062.72    429.79 o 
  13  14   7       18.91       66.82    108.35 o 
  14  14   7       52.99        0.00    103.38 o 
  15  14   7       24.68       15.80     89.61 o 
   1  15   7      234.16      252.59    120.77 o 
   2  15   7      412.28      662.07    195.71 o 
   3  15   7      124.49      212.86    120.54 o 
   4  15   7      297.93      381.48    172.68 o 
   5  15   7      816.52      639.72    210.15 o 
   6  15   7      709.53      888.92    248.98 o 
   7  15   7      382.53      438.82    186.45 o 
   8  15   7      301.78      246.05    124.38 o 
   9  15   7       48.81      113.54     54.85 o 
  10  15   7      183.01      369.29    185.10 o 
  11  15   7       63.79       53.50    104.74 o 
  12  15   7      217.36      201.58    135.89 o 
  13  15   7       92.24      100.45     80.36 o 
  14  15   7      202.41      260.27    143.79 o 
   2  16   7     1652.18     1925.70    334.76 o 
   3  16   7        1.86       62.08     93.90 o 
   4  16   7       18.24        0.00     25.06 o 
   5  16   7      345.26      327.31    141.08 o 
   6  16   7     2088.31     1890.49    376.29 o 
   7  16   7        2.47        0.00     42.21 o 
   8  16   7        9.46       15.12     30.25 o 
   9  16   7        0.97       65.46     44.69 o 
  10  16   7      626.49      584.19    227.08 o 
  11  16   7       22.57       59.37     30.70 o 
  12  16   7        0.76        0.45     16.70 o 
  13  16   7       52.95        0.00     89.39 o 
   3  17   7       56.75        0.00     35.67 o 
   4  17   7      101.96       87.13     69.52 o 
   5  17   7       29.36        0.00     37.70 o 
   6  17   7       68.50       29.34     58.24 o 
   7  17   7       47.39       59.82     11.96 o 
   8  17   7      403.02      413.31    170.65 o 
   9  17   7        0.75        0.00     33.86 o 
  10  17   7      117.45      208.57    144.69 o 
  11  17   7      151.12      103.16    133.86 o 
   4  18   7      935.77      958.00    267.04 o 
   5  18   7       78.02      197.29    124.83 o 
   6  18   7        4.39        0.00     29.57 o 
   7  18   7       20.73       39.05     51.01 o 
   8  18   7     1067.19     1322.55    342.88 o 
  -5 -12   8       29.50       84.87    107.22 o 
  -4 -12   8      598.21      615.34    230.92 o 
  -3 -12   8      143.32      165.46    144.69 o 
  -2 -12   8       15.88        0.00     48.98 o 
  -1 -12   8        2.18       86.23     72.01 o 
   0 -12   8      650.63      518.50    192.32 o 
   1 -12   8      412.87      419.18    191.19 o 
   2 -12   8        1.51        0.00     61.85 o 
   3 -12   8       39.35       47.85      4.06 o 
   4 -12   8      708.82      762.06    257.56 o 
   5 -12   8      318.77      207.22    134.54 o 
  -7 -11   8       34.52        0.00     46.50 o 
  -6 -11   8       36.71       87.36     94.36 o 
  -5 -11   8       70.80       47.63     50.34 o 
  -4 -11   8        3.52        0.00     74.49 o 
  -3 -11   8       72.24       14.00     88.71 o 
  -2 -11   8      353.20      377.65    178.33 o 
  -1 -11   8      327.55      380.13    184.20 o 
   0 -11   8       14.64       39.95     75.62 o 
   1 -11   8       65.34       27.99     37.02 o 
   2 -11   8       49.43       55.76     72.69 o 
   3 -11   8      288.97      307.90    143.56 o 
   4 -11   8       31.05        0.00     29.34 o 
   5 -11   8        9.56       78.33     86.91 o 
   6 -11   8        0.50        4.51     70.20 o 
   7 -11   8      361.12      509.92    216.25 o 
  -8 -10   8        1.91      115.80    131.37 o 
  -7 -10   8      249.08      313.76    171.33 o 
  -6 -10   8      290.36      199.77    119.41 o 
  -5 -10   8      326.46      398.64    183.52 o 
  -4 -10   8      107.11        0.00    125.73 o 
  -3 -10   8       88.38       31.60     53.50 o 
  -2 -10   8     1536.29     1563.41    347.85 o 
  -1 -10   8     2056.21     2343.75    423.24 o 
   0 -10   8      245.96      187.13    108.58 o 
   1 -10   8      278.81      243.34    118.96 o 
   2 -10   8      566.76      472.45    187.81 o 
   3 -10   8      612.11      859.81    258.24 o 
   4 -10   8        8.78        0.00     31.15 o 
   5 -10   8       10.34       66.14     79.46 o 
   6 -10   8     1058.46     1102.47    305.41 o 
   7 -10   8        1.45      155.98    151.69 o 
   8 -10   8        0.32        0.00     93.57 o 
   9 -10   8      116.35        9.93    107.00 o 
  -9  -9   8       42.27       22.57     50.11 o 
  -8  -9   8        3.62        0.68     57.34 o 
  -7  -9   8      151.22      112.41     76.75 o 
  -6  -9   8        0.07        0.00     47.63 o 
  -5  -9   8       75.62      183.97    127.54 o 
  -4  -9   8       54.55       35.44     26.41 o 
  -3  -9   8        2.14        2.93     40.86 o 
  -2  -9   8        2.50        0.00     68.62 o 
  -1  -9   8      228.35      283.29    128.44 o 
   0  -9   8       17.50       26.18     46.73 o 
   1  -9   8      366.76      499.31    186.23 o 
   2  -9   8       21.43        0.00     75.39 o 
   3  -9   8        1.22        0.00     77.88 o 
   4  -9   8       41.24       78.78     79.23 o 
   5  -9   8       40.60      115.57    117.15 o 
   6  -9   8       10.70       85.33    104.74 o 
   7  -9   8       18.40       70.77     72.29 o 
   8  -9   8       24.73        0.00    114.22 o 
   9  -9   8        5.59       73.81    119.86 o 
  10  -9   8       11.99        0.00    110.38 o 
 -10  -8   8        2.04        0.00     62.53 o 
  -9  -8   8      118.81      315.80    196.61 o 
  -8  -8   8      641.41      723.24    256.20 o 
  -7  -8   8      330.38      504.73    210.38 o 
  -6  -8   8      182.74      141.53     84.87 o 
  -5  -8   8      368.57      565.00    206.77 o 
  -4  -8   8     1827.21     2176.94    399.54 o 
  -3  -8   8      110.72       84.42     89.84 o 
  -2  -8   8       52.66      103.84     87.58 o 
  -1  -8   8        2.35        0.00     55.30 o 
   0  -8   8     1496.00     1804.71    355.07 o 
   1  -8   8        4.16      117.61    102.93 o 
   2  -8   8        1.29        0.00     80.13 o 
   3  -8   8       29.33       61.40     67.04 o 
   4  -8   8     1722.07     1755.28    356.20 o 
   5  -8   8     1935.11     2247.37    408.12 o 
   6  -8   8        6.00       30.65     98.76 o 
   7  -8   8      156.39      101.35     73.81 o 
   8  -8   8     1481.62     1636.32    391.19 o 
   9  -8   8      598.02      619.18    215.57 o 
  10  -8   8       10.89       93.68    121.44 o 
  11  -8   8        1.99        0.00     76.52 o 
 -11  -7   8        8.06        0.00     69.52 o 
 -10  -7   8       36.96        0.00     14.90 o 
  -9  -7   8      173.29      376.29    194.13 o 
  -8  -7   8        2.29        0.00     42.66 o 
  -7  -7   8      729.62      708.12    242.89 o 
  -6  -7   8      687.17      451.23    188.94 o 
  -5  -7   8      191.73      184.42    102.48 o 
  -4  -7   8       25.99        0.00     82.62 o 
  -3  -7   8       38.78      115.80     95.71 o 
  -2  -7   8       20.84       16.03     69.07 o 
  -1  -7   8      110.98      131.60     97.52 o 
   0  -7   8       20.57       16.03     20.32 o 
   1  -7   8        4.50        8.35     15.12 o 
   2  -7   8       13.99        2.26     26.41 o 
   3  -7   8       10.46       27.09     39.28 o 
   4  -7   8       34.33       29.12      9.25 o 
   5  -7   8      185.20      222.12    139.28 o 
   6  -7   8      235.89      195.86    128.10 o 
   7  -7   8      211.31      193.68    141.31 o 
   8  -7   8      340.50      216.02    132.28 o 
   9  -7   8        1.22       28.44     53.50 o 
  10  -7   8      135.31      257.78    163.20 o 
  11  -7   8       81.68      242.89    174.49 o 
  12  -7   8       81.54        0.00     62.75 o 
 -11  -6   8       15.36       14.22     27.99 o 
 -10  -6   8     1346.99     1388.47    370.87 o 
  -9  -6   8      995.99     1352.57    361.17 o 
  -8  -6   8        0.40        0.00     15.35 o 
  -7  -6   8      282.20      303.16    148.08 o 
  -6  -6   8     4151.14     4042.37    552.81 o 
  -5  -6   8     1917.78     2354.59    420.76 o 
  -4  -6   8      314.74      326.86    160.72 o 
  -3  -6   8      534.56      443.11    172.23 o 
  -2  -6   8      548.55      457.78    166.59 o 
  -1  -6   8      850.44      935.20    238.15 o 
   0  -6   8      105.88      155.75    119.64 o 
   1  -6   8      217.95      137.92     57.11 o 
   2  -6   8     1011.19     1258.67    272.23 o 
   3  -6   8     1020.42     1185.53    264.10 o 
   4  -6   8       11.72       88.26     97.29 o 
   5  -6   8       94.39       94.40     88.82 o 
   6  -6   8     3886.54     3602.20    515.34 o 
   7  -6   8      249.47      341.98    152.14 o 
   8  -6   8      685.02     1067.03    290.51 o 
   9  -6   8      115.50      364.33    196.84 o 
  10  -6   8     2501.69     2996.79    528.43 o 
  11  -6   8        0.56       21.67    105.42 o 
  12  -6   8       37.42      270.42    232.28 o 
  13  -6   8       16.12       75.17    147.85 o 
 -12  -5   8      122.84      176.75    136.34 o 
 -11  -5   8       17.50       79.23    129.34 o 
 -10  -5   8        6.53        0.00    100.00 o 
  -9  -5   8      139.89       96.84    107.45 o 
  -8  -5   8      620.25      627.08    223.25 o 
  -7  -5   8        0.16        0.00     83.07 o 
  -6  -5   8       66.68       55.98     65.69 o 
  -5  -5   8        3.81        0.00     18.51 o 
  -4  -5   8      195.40      174.94     95.94 o 
  -3  -5   8        2.89       22.80     34.54 o 
  -2  -5   8      149.82      122.80     75.62 o 
  -1  -5   8        5.11        1.13     46.50 o 
   0  -5   8     3781.89     3397.69    437.69 o 
   1  -5   8      394.70      364.55    136.34 o 
   2  -5   8       95.94       22.12     39.28 o 
   3  -5   8      115.14      307.67    140.86 o 
   4  -5   8        2.01        0.00     67.94 o 
   5  -5   8      318.32      370.82    100.69 o 
   6  -5   8       22.11       25.06     25.96 o 
   7  -5   8       78.04       38.37     46.95 o 
   8  -5   8      507.14      401.12    187.58 o 
   9  -5   8       97.45      183.97    122.35 o 
  10  -5   8       28.05       38.83    105.42 o 
  11  -5   8       66.55      126.86    132.05 o 
  12  -5   8        0.49        0.00    111.51 o 
  13  -5   8       55.13        0.00    112.19 o 
  14  -5   8       40.35      139.95    138.60 o 
 -12  -4   8      815.24      838.81    303.61 o 
 -11  -4   8      613.29      800.66    277.87 o 
 -10  -4   8       39.54       23.02      8.35 o 
  -9  -4   8       44.37       74.49     41.53 o 
  -8  -4   8      575.26      764.77    250.56 o 
  -7  -4   8      655.08      675.84    212.41 o 
  -6  -4   8      355.75      438.14    169.75 o 
  -5  -4   8       95.34       82.39     63.20 o 
  -4  -4   8     2139.33     2260.23    382.16 o 
  -3  -4   8      216.18      250.33    110.83 o 
  -2  -4   8       14.77       56.88     75.17 o 
  -1  -4   8        1.85        1.35     23.93 o 
   0  -4   8    13616.88    13034.55    853.03 o 
   1  -4   8      757.42      855.52    211.06 o 
   2  -4   8      808.18      732.72    197.29 o 
   3  -4   8       13.67        5.42     61.17 o 
   4  -4   8     3225.71     3834.25    465.68 o 
   5  -4   8      279.89      275.84    102.93 o 
   6  -4   8       76.12       85.78     82.17 o 
   7  -4   8        1.98        0.00     59.14 o 
   8  -4   8     2155.79     2343.53    414.89 o 
   9  -4   8      720.47      805.18    255.98 o 
  10  -4   8       43.97      118.01     72.22 o 
  11  -4   8        4.70       12.42     33.63 o 
  12  -4   8      603.10      742.88    261.62 o 
  13  -4   8      303.99      300.45    150.11 o 
  14  -4   8        1.12       98.87    103.61 o 
  15  -4   8        0.02        0.00    173.13 o 
 -12  -3   8      203.67      209.03    155.53 o 
 -11  -3   8        1.38       67.49     73.36 o 
 -10  -3   8       19.14        0.00     81.26 o 
  -9  -3   8       29.72      109.03    109.70 o 
  -8  -3   8       47.62       27.31     55.98 o 
  -7  -3   8      293.01      464.10    191.19 o 
  -6  -3   8      101.77        0.00     79.46 o 
  -5  -3   8      136.38      233.18    117.15 o 
  -4  -3   8        3.60        0.00     82.62 o 
  -3  -3   8      780.35      839.72    219.18 o 
  -2  -3   8      934.18      864.77    220.99 o 
  -1  -3   8        0.65       49.43     59.59 o 
   0  -3   8        0.72       33.41     55.76 o 
   1  -3   8     6275.23     5450.93    528.43 o 
   2  -3   8     1913.97     1585.53    282.16 o 
   3  -3   8      431.09      404.28    135.89 o 
   4  -3   8      347.14      537.91    174.04 o 
   5  -3   8        2.48       36.12     31.38 o 
   6  -3   8      531.77      511.96    169.30 o 
   7  -3   8       80.52      174.49    105.19 o 
   8  -3   8        3.80       59.37     70.20 o 
   9  -3   8      338.58      565.91    235.44 o 
  10  -3   8      112.36      223.26     90.63 o 
  11  -3   8        2.66       28.33     23.14 o 
  12  -3   8       52.12       39.05     73.59 o 
  13  -3   8      233.88      330.92    201.80 o 
  14  -3   8       90.59      176.75    141.08 o 
  15  -3   8      122.78      312.86    196.39 o 
 -12  -2   8       82.48        7.55     66.04 o 
 -11  -2   8      155.96      111.51    139.95 o 
 -10  -2   8      961.43     1121.20    316.92 o 
  -9  -2   8      258.33      391.42    198.87 o 
  -8  -2   8      146.56      138.82     98.87 o 
  -7  -2   8      117.29      106.54     96.16 o 
  -6  -2   8     4182.81     4266.97    540.85 o 
  -5  -2   8     1667.20     1746.92    327.99 o 
  -4  -2   8       79.12       11.06     57.79 o 
  -3  -2   8      496.41      577.87    175.39 o 
  -2  -2   8     3689.14     3508.07    427.76 o 
  -1  -2   8      952.86     1324.58    255.53 o 
   0  -2   8      107.75      108.35     73.14 o 
   1  -2   8     2854.00     2761.58    360.72 o 
   2  -2   8     7074.26     7524.93    607.21 o 
   3  -2   8      390.47      494.12    162.53 o 
   4  -2   8       89.88      126.03     86.91 o 
   5  -2   8        5.52        0.00     81.04 o 
   6  -2   8     6176.07     6253.17    597.73 o 
   7  -2   8     3665.18     3844.86    477.19 o 
   8  -2   8       80.36      286.45    173.81 o 
   9  -2   8      176.77      162.53     71.78 o 
  10  -2   8     2962.25     2995.47    287.33 o 
  11  -2   8      785.87      781.72    139.37 o 
  12  -2   8       44.02      150.35     87.01 o 
  13  -2   8        0.83        0.00    162.30 o 
  14  -2   8     2078.21     2667.45    534.30 o 
  15  -2   8       81.30      203.38    162.98 o 
  16  -2   8        6.31      150.34    150.79 o 
 -12  -1   8      100.53       45.57     88.03 o 
 -11  -1   8       36.78       45.37     48.31 o 
 -10  -1   8        0.45       48.53    115.12 o 
  -9  -1   8      127.60       52.82     51.01 o 
  -8  -1   8        5.83       77.20     86.00 o 
  -7  -1   8      552.95      771.55    240.85 o 
  -6  -1   8      887.73      773.13    224.83 o 
  -5  -1   8     1635.06     1332.71    295.48 o 
  -4  -1   8      467.67      416.70    149.88 o 
  -3  -1   8     1578.67     1708.32    304.74 o 
  -2  -1   8     1660.39     1622.55    285.77 o 
  -1  -1   8      314.16      348.75    125.51 o 
   0  -1   8      740.18      479.45    145.37 o 
   1  -1   8      813.92      789.60    185.32 o 
   2  -1   8      492.40      391.87    126.18 o 
   3  -1   8      502.18      681.03    171.78 o 
   4  -1   8     1598.06     1574.29    193.73 o 
   5  -1   8       22.34        3.39     43.11 o 
   6  -1   8      383.40      305.41    119.86 o 
   7  -1   8     1070.36     1048.52    254.40 o 
   8  -1   8      534.78      696.83    197.74 o 
   9  -1   8      231.24      157.14    256.32 o 
  10  -1   8        8.38       25.71     62.32 o 
  11  -1   8       15.94        0.00     34.54 o 
  12  -1   8       76.06       35.89     76.86 o 
  13  -1   8      172.96      144.35     70.85 o 
  14  -1   8       17.95        0.00     86.91 o 
  15  -1   8       73.03      103.38    129.12 o 
  16  -1   8        1.50       96.84    112.86 o 
 -12   0   8      649.33      585.18    176.28 o 
 -11   0   8      725.31      663.97    178.33 o 
 -10   0   8        2.80       48.98     60.27 o 
  -9   0   8       70.08       17.61     49.66 o 
  -8   0   8     1881.42     1920.51    389.61 o 
  -7   0   8      877.29     1019.62    264.78 o 
  -6   0   8        8.11        0.00     35.21 o 
  -5   0   8      220.22      391.19    149.66 o 
  -4   0   8     5014.48     5503.75    557.10 o 
  -3   0   8      244.93      260.04    106.54 o 
  -2   0   8        0.18        0.00     27.09 o 
  -1   0   8      337.97      460.94    147.40 o 
   0   0   8     1396.54     1221.88    220.99 o 
   1   0   8      476.80      341.08    115.35 o 
   2   0   8       25.58       20.32     18.74 o 
   3   0   8       50.63       44.47     55.53 o 
   4   0   8     5227.31     5056.55    332.07 o 
   5   0   8      248.68      306.09    119.86 o 
   6   0   8      504.96      541.75    166.36 o 
   7   0   8       35.25       77.43     78.33 o 
   8   0   8     7164.58     6661.29    633.62 o 
   9   0   8     1538.86     1694.81    227.76 o 
  10   0   8      151.26      181.54     80.82 o 
  11   0   8       71.82       22.76     60.16 o 
  12   0   8     1997.80     2241.75    267.11 o 
  13   0   8      957.89      901.35    168.02 o 
  14   0   8       66.87       78.98     49.66 o 
  15   0   8       27.75      198.87    152.14 o 
  16   0   8      658.01      676.29    284.87 o 
  17   0   8       35.15       64.56    132.73 o 
 -12   1   8        7.12        0.00    153.27 o 
 -11   1   8       39.10       45.03    143.79 o 
 -10   1   8        7.72        0.00    104.18 o 
  -9   1   8        0.10        0.00     34.31 o 
  -8   1   8        5.91        0.00     27.31 o 
  -7   1   8      152.79      187.36     93.00 o 
  -6   1   8       66.39        0.00     60.95 o 
  -5   1   8       53.79      202.25    118.96 o 
  -4   1   8     2039.28     2054.14    328.44 o 
  -3   1   8      648.02      721.66    188.71 o 
  -2   1   8        6.62        0.00     55.76 o 
  -1   1   8     1277.02     1292.53    230.24 o 
   0   1   8      147.83      246.50     95.26 o 
   1   1   8     2821.79     3074.22    348.08 o 
   2   1   8       82.26       52.37     45.60 o 
   3   1   8      669.44      884.64    185.32 o 
   4   1   8       61.99      116.04     47.85 o 
   5   1   8      455.28      387.35    121.22 o 
   6   1   8        1.67       20.32     42.89 o 
   7   1   8       17.58      122.57     95.26 o 
   8   1   8      842.81      839.26    212.86 o 
   9   1   8     1984.52     2049.08    231.12 o 
  10   1   8        1.07        0.00     48.31 o 
  11   1   8       29.40       77.60    108.18 o 
  12   1   8        0.94       30.65     32.39 o 
  13   1   8      116.32      246.01     88.14 o 
  14   1   8       47.50        0.00     78.37 o 
  15   1   8        9.24       34.86     66.04 o 
  16   1   8       68.02      157.11    127.31 o 
  17   1   8       41.33      228.21    205.87 o 
 -12   2   8        3.18       38.60     96.39 o 
 -11   2   8      557.73      655.97    251.24 o 
 -10   2   8     1363.46     1209.14    236.33 o 
  -9   2   8      625.71      639.94    226.86 o 
  -8   2   8        5.99        0.00     40.41 o 
  -7   2   8      145.12       87.36     65.24 o 
  -6   2   8     1968.03     2306.51    388.26 o 
  -5   2   8     2600.32     2573.32    384.42 o 
  -4   2   8        3.96       23.70     31.38 o 
  -3   2   8      287.55      202.71     80.81 o 
  -2   2   8     1318.46     1421.42    247.85 o 
  -1   2   8     1145.41     1081.92    205.41 o 
   0   2   8      274.25      305.41    111.28 o 
   1   2   8     1226.75     1499.30    236.11 o 
   2   2   8     8434.93     7921.32    542.20 o 
   3   2   8     2377.88     2350.30    285.55 o 
   4   2   8       40.83        0.00     58.92 o 
   5   2   8      728.71      585.32    146.95 o 
   6   2   8      379.11      302.48    113.54 o 
   7   2   8        1.69       66.82     74.49 o 
   8   2   8      407.40      346.34    149.09 o 
   9   2   8      255.64      202.61     77.20 o 
  10   2   8     2351.69     1996.05    228.14 o 
  11   2   8      136.41      122.59    117.68 o 
  12   2   8       32.78       54.17     91.76 o 
  13   2   8        5.92       39.71     66.36 o 
  14   2   8     3000.81     3019.99    320.60 o 
  15   2   8      406.68      445.25    122.15 o 
  16   2   8       72.93      138.82     89.22 o 
  17   2   8       34.88       74.94     52.37 o 
 -12   3   8       14.11       19.64     71.10 o 
 -11   3   8       12.28       82.62    112.86 o 
 -10   3   8      201.33      220.99    126.18 o 
  -9   3   8      193.68      219.72    101.69 o 
  -8   3   8      120.30      151.24    138.82 o 
  -7   3   8        9.72        0.00     16.48 o 
  -6   3   8       63.16        0.00     66.82 o 
  -5   3   8      268.31      357.10    143.79 o 
  -4   3   8      766.33      886.22    210.61 o 
  -3   3   8       32.04       41.99     34.99 o 
  -2   3   8      111.93       99.77     61.62 o 
  -1   3   8      182.95      272.00    108.58 o 
   0   3   8       31.69       95.94     72.91 o 
   1   3   8       18.46       37.02     45.60 o 
   2   3   8       88.31       72.23     34.54 o 
   3   3   8      244.60      155.08     82.84 o 
   4   3   8       13.27       74.04     71.10 o 
   5   3   8      122.32       97.97     34.99 o 
   6   3   8       47.19       44.47     51.69 o 
   7   3   8      271.16      504.59    185.10 o 
   8   3   8      268.60      298.53    103.27 o 
   9   3   8       17.86        7.29     34.62 o 
  10   3   8      268.76      491.47    110.15 o 
  11   3   8      284.26      292.43    181.88 o 
  12   3   8      102.34      167.27     72.45 o 
  13   3   8      175.88      122.13     40.03 o 
  14   3   8      508.08      453.59    100.10 o 
  15   3   8      620.70      647.05    151.29 o 
  16   3   8       11.60       34.39     63.32 o 
  17   3   8       67.56        0.00     77.99 o 
  18   3   8      170.34        0.00    111.51 o 
 -12   4   8      408.99      369.07    214.67 o 
 -11   4   8      348.74      334.98    174.26 o 
 -10   4   8        1.41        0.00     45.37 o 
  -9   4   8     1069.28     1242.19    315.80 o 
  -8   4   8     2194.90     2106.00    280.23 o 
  -7   4   8      819.60      845.81    231.15 o 
  -6   4   8       25.15       35.67     44.69 o 
  -5   4   8      407.48      496.15    162.30 o 
  -4   4   8     4542.36     4811.66    493.45 o 
  -3   4   8      980.39      946.26    205.41 o 
  -2   4   8       95.41      120.54     70.43 o 
  -1   4   8       89.08       46.73     37.47 o 
   0   4   8     1890.48     1904.26    255.98 o 
   1   4   8     5777.91     5345.51    411.05 o 
   2   4   8        1.64        0.00     37.84 o 
   3   4   8     2095.31     2196.74    178.12 o 
   4   4   8    14119.16    13363.87    456.71 o 
   5   4   8     4242.94     4293.35    262.65 o 
   6   4   8      555.71      544.69    139.50 o 
   7   4   8       43.52       40.23     86.91 o 
   8   4   8     1615.98     1591.27    201.12 o 
   9   4   8      479.06      560.98    109.77 o 
  10   4   8        2.95       39.62     52.86 o 
  11   4   8      124.35      220.20     94.51 o 
  12   4   8     1126.68     1020.89    185.46 o 
  13   4   8        9.19       35.59     57.29 o 
  14   4   8       23.23        0.00     33.52 o 
  15   4   8      262.95      286.62     96.38 o 
  16   4   8     2151.81     2198.59    301.80 o 
  17   4   8        4.26       85.55     30.61 o 
  18   4   8        8.83      202.48    175.84 o 
 -12   5   8        0.37       59.82     69.75 o 
 -11   5   8       27.67       28.67     84.87 o 
 -10   5   8       86.16       16.93     86.23 o 
  -9   5   8        7.38       14.00     47.63 o 
  -8   5   8       60.98        9.03     36.34 o 
  -7   5   8      228.25      164.30     34.83 o 
  -6   5   8       13.72        0.00     74.27 o 
  -5   5   8        0.03        0.23      8.80 o 
  -4   5   8      234.11      194.80     91.87 o 
  -3   5   8      431.69      490.06    147.18 o 
  -2   5   8     1081.14     1102.01    205.87 o 
  -1   5   8       34.43       14.45     13.09 o 
   0   5   8      285.80      211.96     79.91 o 
   1   5   8     4873.57     5586.20    279.77 o 
   2   5   8     1167.93     1386.62    132.02 o 
   3   5   8       22.89        0.00     19.54 o 
   4   5   8      160.38      154.27     45.27 o 
   5   5   8     7115.92     7389.12    334.93 o 
   6   5   8      197.22      193.86     57.97 o 
   7   5   8       79.32       17.60     94.13 o 
   8   5   8      481.57      541.10    108.58 o 
   9   5   8     4333.05     4342.08    275.13 o 
  10   5   8     1574.75     1573.40    170.37 o 
  11   5   8        0.35       17.23     62.98 o 
  12   5   8       79.79       91.57     77.20 o 
  13   5   8      226.90      277.17     84.45 o 
  14   5   8       40.95        0.00     38.37 o 
  15   5   8        0.49       76.63     69.53 o 
  16   5   8      243.83      319.94    120.24 o 
  17   5   8       27.83        5.56     41.13 o 
  18   5   8        5.93        0.00     60.96 o 
 -11   6   8       13.78      135.89    137.70 o 
 -10   6   8     1030.90     1005.63    313.54 o 
  -9   6   8     1671.96     1760.47    382.61 o 
  -8   6   8        5.58        0.00     57.79 o 
  -7   6   8      212.65       85.33     69.75 o 
  -6   6   8      766.17      888.42    168.90 o 
  -5   6   8     1297.66     1074.67    163.20 o 
  -4   6   8      228.65      206.77     93.45 o 
  -3   6   8     2310.55     2410.34    316.02 o 
  -2   6   8     6582.55     7055.87    515.79 o 
  -1   6   8      800.19      661.39    146.95 o 
   0   6   8       69.88       23.99     25.73 o 
   1   6   8     2644.72     2550.21    180.66 o 
   2   6   8    12431.94    13683.45    399.01 o 
   3   6   8      849.23      890.65     99.33 o 
   4   6   8      943.44     1223.00    120.87 o 
   5   6   8     2980.76     3069.10    178.75 o 
   6   6   8     7200.46     7612.91    298.04 o 
   7   6   8        1.91       45.71     25.94 o 
   8   6   8      177.38      163.37    102.48 o 
   9   6   8       48.49       34.93     83.01 o 
  10   6   8     4101.06     4344.59    349.14 o 
  11   6   8      226.74      223.83     88.82 o 
  12   6   8       28.62        4.41     74.38 o 
  13   6   8      501.46      469.22    116.70 o 
  14   6   8      444.90      483.54    120.34 o 
  15   6   8      198.08      311.68    120.87 o 
  16   6   8       10.77       41.28     84.54 o 
  17   6   8      220.88      314.72    128.93 o 
  18   6   8      251.97      366.42    138.74 o 
 -11   7   8       40.93      158.69    161.62 o 
 -10   7   8       20.97       47.18     93.23 o 
  -9   7   8       66.52      118.06    107.22 o 
  -8   7   8       30.43       58.46     80.13 o 
  -7   7   8       90.65       70.43     51.47 o 
  -6   7   8      113.92      186.00    113.32 o 
  -5   7   8      157.83       92.62     36.79 o 
  -4   7   8      127.16       89.31     40.07 o 
  -3   7   8       96.97       54.01     38.37 o 
  -2   7   8        5.25       45.37     45.37 o 
  -1   7   8       41.01       36.12     54.18 o 
   0   7   8        4.74        5.53     16.84 o 
   1   7   8       70.37      100.23     31.94 o 
   2   7   8       71.82      124.18     33.33 o 
   3   7   8     2533.23     2677.93    149.04 o 
   4   7   8      143.23      158.55     40.06 o 
   5   7   8      292.19      365.01     62.16 o 
   6   7   8       21.05        7.38     10.73 o 
   7   7   8     1557.56     1937.01    149.65 o 
   8   7   8      125.97       90.71    106.43 o 
   9   7   8      101.14       65.76     80.22 o 
  10   7   8      522.08      582.00    126.18 o 
  11   7   8      872.75      917.25    165.44 o 
  12   7   8      869.73      794.48    177.42 o 
  13   7   8       52.23       12.61     40.17 o 
  14   7   8       82.79       90.66     50.22 o 
  15   7   8      218.99      346.78    130.49 o 
  16   7   8      425.79      523.83    151.09 o 
  17   7   8        2.51       82.99     77.97 o 
  18   7   8       13.02       17.60     48.98 o 
 -10   8   8        7.74      113.09    119.86 o 
  -9   8   8      293.24      465.68    219.64 o 
  -8   8   8     2005.77     1818.93    399.54 o 
  -7   8   8      294.26      428.44    179.91 o 
  -6   8   8       13.39        0.00     15.12 o 
  -5   8   8      894.37      944.23    227.08 o 
  -4   8   8     5125.03     5030.17    490.51 o 
  -3   8   8      169.28      143.20     49.21 o 
  -2   8   8       22.72        1.85     13.73 o 
  -1   8   8      762.23      754.05     83.02 o 
   0   8   8     1144.45     1209.54    120.12 o 
   1   8   8      400.83      445.12     66.91 o 
   2   8   8        0.12        4.86      8.46 o 
   3   8   8      108.57      102.06     39.80 o 
   4   8   8      833.46     1081.80     88.82 o 
   5   8   8     1269.90     1317.26    101.95 o 
   6   8   8        0.10        0.00     20.64 o 
   7   8   8        7.89        0.71     49.58 o 
   8   8   8     1705.82     1751.89    131.01 o 
   9   8   8      246.59      315.86     86.38 o 
  10   8   8       44.04       57.45     22.23 o 
  11   8   8      202.89      123.13     73.48 o 
  12   8   8     3511.61     3979.90    353.23 o 
  13   8   8       10.39        6.30    114.78 o 
  14   8   8       11.25      101.18     79.45 o 
  15   8   8       38.52      127.85     95.73 o 
  16   8   8     2075.66     2037.59    301.52 o 
  17   8   8      151.26      117.71     75.26 o 
  18   8   8        0.39       18.25     16.91 o 
 -10   9   8       15.21        4.51     44.92 o 
  -9   9   8        0.85       73.81     72.46 o 
  -8   9   8      117.76        0.00     67.27 o 
  -7   9   8        6.98       81.49    121.22 o 
  -6   9   8       53.32      195.48    130.02 o 
  -5   9   8        0.22       39.28     61.17 o 
  -4   9   8      120.38      177.20    107.90 o 
  -3   9   8      211.57      112.19     81.04 o 
  -2   9   8      223.31      324.83    104.29 o 
  -1   9   8        2.00        6.02     19.07 o 
   0   9   8      136.09      129.09     28.47 o 
   1   9   8       22.80       84.55     19.91 o 
   2   9   8     1330.70     1293.81     68.27 o 
   3   9   8       44.45       42.77      8.50 o 
   4   9   8      454.89      436.52     67.19 o 
   5   9   8     3806.24     3535.49    135.06 o 
   6   9   8     4221.87     4062.66    200.51 o 
   7   9   8      210.08      280.59     57.99 o 
   8   9   8     1444.66     1350.11    120.84 o 
   9   9   8     1363.76     1252.00    169.39 o 
  10   9   8      922.09     1143.47    167.87 o 
  11   9   8       34.03       24.11     54.61 o 
  12   9   8     2018.08     1959.70    245.22 o 
  13   9   8      665.97      647.81    153.55 o 
  14   9   8      132.27      264.89    110.51 o 
  15   9   8       11.38        0.00     21.78 o 
  16   9   8      838.94     1052.91    225.81 o 
  17   9   8      356.35      238.99    140.18 o 
  -9  10   8       70.25       25.51     48.08 o 
  -8  10   8      101.46      105.87     76.75 o 
  -7  10   8      142.65      137.24     86.45 o 
  -6  10   8     3036.21     2993.18    435.88 o 
  -5  10   8      445.33      403.83    146.72 o 
  -4  10   8      146.83       51.74    225.50 o 
  -3  10   8     1032.37     1309.19    265.01 o 
  -2  10   8     4945.71     5681.91    515.23 o 
  -1  10   8      768.69      853.80    134.08 o 
   0  10   8       70.17      133.76     44.66 o 
   1  10   8      463.94      456.49     68.54 o 
   2  10   8    10270.92    11803.20    760.94 o 
   3  10   8      410.73      403.51    263.09 o 
   4  10   8       61.18       94.83    140.07 o 
   5  10   8      843.83      843.49    162.77 o 
   6  10   8    15900.91    16878.24    445.75 o 
   7  10   8       78.63       97.40     31.10 o 
   8  10   8        0.03        7.15     22.63 o 
   9  10   8      391.14      470.80     93.58 o 
  10  10   8     5329.79     6008.85    383.83 o 
  11  10   8      103.41       78.58     93.57 o 
  12  10   8        9.90        0.00     83.18 o 
  13  10   8       66.91      158.66     87.01 o 
  14  10   8      630.77      731.40    171.50 o 
  15  10   8        0.60        0.00     35.78 o 
  16  10   8        6.79       45.46     41.53 o 
  17  10   8        0.26        0.00     43.79 o 
  -6  11   8       32.46      109.93    107.22 o 
  -5  11   8      214.82      215.57    112.86 o 
  -4  11   8       24.08       37.47      9.25 o 
  -3  11   8       56.95       49.30     30.28 o 
  -2  11   8        2.31        0.00      6.95 o 
  -1  11   8        4.96       50.97     27.38 o 
   0  11   8      813.03      650.92     84.76 o 
   1  11   8        2.41       64.18    166.14 o 
   2  11   8       95.67       27.36    163.99 o 
   3  11   8     1409.30     1084.37    162.75 o 
   4  11   8      602.49      288.19    258.24 o 
   5  11   8       34.18      197.97    129.34 o 
   6  11   8      574.41      579.77     62.04 o 
   7  11   8       96.79      154.78     41.15 o 
   8  11   8        1.09        2.67     67.72 o 
   9  11   8      388.72      487.01     85.89 o 
  10  11   8      186.75      102.38     79.80 o 
  11  11   8        5.20        2.80     36.23 o 
  12  11   8      222.97      293.85    101.76 o 
  13  11   8       90.50      108.78     68.86 o 
  14  11   8       95.33      220.68    109.18 o 
  15  11   8       12.59       79.74     88.02 o 
  16  11   8       37.70      172.58    103.51 o 
  17  11   8       44.51      116.63     61.85 o 
  -2  12   8       39.46        0.00     97.63 o 
  -1  12   8      835.76      999.43    138.03 o 
   0  12   8     2308.01     2669.22    246.17 o 
   1  12   8      169.91      297.96    134.08 o 
   2  12   8      141.53      143.79     98.42 o 
   3  12   8      202.49      262.30    129.79 o 
   4  12   8      467.30      718.50    202.25 o 
   5  12   8      147.83      107.00     73.14 o 
   6  12   8       17.22        0.00     21.44 o 
   7  12   8      164.09      123.93     75.17 o 
   8  12   8       48.19        0.00     93.00 o 
   9  12   8      132.02        0.00    183.29 o 
  10  12   8        1.70        0.00     92.55 o 
  11  12   8      242.14      227.85     82.17 o 
  12  12   8      851.70      884.09    161.05 o 
  13  12   8       40.40       63.22     39.77 o 
  14  12   8       18.05      169.37     78.16 o 
  15  12   8       71.26      161.94     77.66 o 
  16  12   8      355.19      391.93    150.27 o 
  -1  13   8        1.07       33.41     62.98 o 
   0  13   8       75.61        0.00     56.43 o 
   1  13   8       21.51       25.73     57.11 o 
   2  13   8       72.60       35.21     18.51 o 
   3  13   8      208.92      206.77     76.30 o 
   4  13   8      613.37      406.31    110.16 o 
   5  13   8       14.85        0.00    100.00 o 
   6  13   8      877.10     1208.78    254.17 o 
   7  13   8        0.06        0.00    112.64 o 
   8  13   8       61.59       15.58     98.87 o 
   9  13   8       94.36      119.19      6.32 o 
  10  13   8      240.24      228.66    168.62 o 
  11  13   8      112.54      270.20    174.49 o 
  12  13   8      487.20      467.26    213.99 o 
  13  13   8      535.29      364.55    172.91 o 
  14  13   8        8.23        0.00    114.22 o 
  15  13   8       31.35       63.20    109.48 o 
  16  13   8      424.99      467.04    234.08 o 
   0  14   8       47.81        3.16     67.72 o 
   1  14   8      643.47      976.06    203.61 o 
   2  14   8     1873.09     2303.35    345.82 o 
   3  14   8       17.62        0.00     75.62 o 
   4  14   8        5.11        0.00    118.96 o 
   5  14   8      594.53      584.41    164.78 o 
   6  14   8     2333.02     2019.15    356.20 o 
   7  14   8      162.82      167.27     20.09 o 
   8  14   8      410.47      667.71    229.12 o 
   9  14   8      473.69      675.16    230.92 o 
  10  14   8     2695.99     2100.64    423.24 o 
  11  14   8       10.85       55.76     92.55 o 
  12  14   8      143.11       81.04     59.82 o 
  13  14   8      108.95      163.43    131.15 o 
  14  14   8     1237.15     1156.64    338.82 o 
  15  14   8        0.11       23.25     64.11 o 
   1  15   8       30.53      199.09    110.16 o 
   2  15   8       12.42       52.37     80.81 o 
   3  15   8        7.61      197.51    123.25 o 
   4  15   8        1.83       18.28     68.62 o 
   5  15   8       71.37      237.92    129.79 o 
   6  15   8      247.09      290.06    164.78 o 
   7  15   8      903.51     1108.33    296.16 o 
   8  15   8      469.40      513.99    187.81 o 
   9  15   8        6.54       27.09     79.91 o 
  10  15   8      547.70      633.62    226.63 o 
  11  15   8      542.17      672.22    248.98 o 
  12  15   8       82.69       58.01    107.67 o 
  13  15   8        0.03       73.81     82.62 o 
  14  15   8      258.57      275.39    173.59 o 
   2  16   8       75.10      143.79    108.35 o 
   3  16   8        2.71       40.41     84.65 o 
   4  16   8      429.88      496.38    177.42 o 
   5  16   8       12.18        0.00     32.05 o 
   6  16   8      115.12      215.80    139.50 o 
   7  16   8       29.54       56.43     90.74 o 
   8  16   8      211.30      391.87    169.97 o 
   9  16   8       59.66      151.69    112.86 o 
  10  16   8       22.38        0.00    104.29 o 
  11  16   8       34.58        0.00     69.98 o 
  12  16   8      216.04      272.00    140.86 o 
  13  16   8       10.20       98.19    112.19 o 
   3  17   8       64.67      122.35    100.90 o 
   4  17   8        2.39       60.72     72.46 o 
   5  17   8        2.39       95.03    117.61 o 
   6  17   8       99.78       88.49     88.49 o 
   7  17   8        0.30       81.71     76.52 o 
   8  17   8        3.62       47.40     54.85 o 
   9  17   8       32.23       56.88     91.19 o 
  10  17   8      105.90      116.03     44.24 o 
  11  17   8       12.99       29.34    105.42 o 
   4  18   8       10.76       80.36     75.17 o 
   5  18   8      127.96      230.70    111.74 o 
   6  18   8      956.29      796.15    252.14 o 
   7  18   8       15.29        4.74     34.76 o 
   8  18   8      131.95      333.18    190.52 o 
  -2 -12   9      393.08      453.04    214.44 o 
  -1 -12   9      174.66      203.83    146.72 o 
   0 -12   9       85.68        0.00     79.46 o 
   1 -12   9      157.18      131.83    104.06 o 
   2 -12   9      161.07      190.97    138.60 o 
  -5 -11   9       65.05      130.02    102.03 o 
  -4 -11   9       13.10        0.00     71.33 o 
  -3 -11   9       80.42       88.26     83.75 o 
  -2 -11   9      101.09      118.28    100.90 o 
  -1 -11   9       16.85       28.67     52.14 o 
   0 -11   9        4.23       61.17     87.81 o 
   1 -11   9       77.01      185.78    117.83 o 
   2 -11   9      127.98       96.39     63.66 o 
   3 -11   9        1.30        0.00     99.10 o 
   4 -11   9        9.84        8.58     24.38 o 
   5 -11   9       68.07      172.68    106.54 o 
   6 -11   9        2.71        9.48     82.39 o 
  -7 -10   9      425.37      576.06    232.05 o 
  -6 -10   9       11.74        0.00     63.20 o 
  -5 -10   9      103.25      197.74    140.18 o 
  -4 -10   9      139.25      230.24    149.21 o 
  -3 -10   9       82.00      192.32    133.86 o 
  -2 -10   9       18.36       31.83     58.01 o 
  -1 -10   9       66.38      147.40     97.97 o 
   0 -10   9      423.88      586.00    233.40 o 
   1 -10   9        1.43      162.30    117.38 o 
   2 -10   9      126.38      126.18    104.51 o 
   3 -10   9       61.98       89.61     72.46 o 
   4 -10   9       19.14        0.00     80.59 o 
   5 -10   9       16.89        0.00     88.03 o 
   6 -10   9       39.34       75.39     82.39 o 
   7 -10   9       47.68      246.27    180.81 o 
   8 -10   9       90.58      195.03    160.49 o 
  -8  -9   9       27.82       58.46     72.23 o 
  -7  -9   9       20.11      110.83    130.70 o 
  -6  -9   9      229.06      175.39    111.51 o 
  -5  -9   9       25.58      107.00     51.01 o 
  -4  -9   9       65.56      141.08     78.33 o 
  -3  -9   9       37.65       95.26     88.49 o 
  -2  -9   9       16.46       38.15     87.13 o 
  -1  -9   9       10.83       48.08     66.14 o 
   0  -9   9       20.31      113.54     99.10 o 
   1  -9   9        1.60       17.61     32.05 o 
   2  -9   9       12.18        5.87     37.92 o 
   3  -9   9        3.50        0.00    107.00 o 
   4  -9   9      621.71      437.01    186.68 o 
   5  -9   9       30.19       66.59     22.57 o 
   6  -9   9        9.15        0.00     27.76 o 
   7  -9   9       26.09       91.19    104.06 o 
   8  -9   9      149.17       68.49    153.50 o 
   9  -9   9       15.86       34.54     45.15 o 
  -9  -8   9       25.89       34.54     84.20 o 
  -8  -8   9        0.54       61.17     96.84 o 
  -7  -8   9      187.54      252.14    158.01 o 
  -6  -8   9      354.68      398.86    173.13 o 
  -5  -8   9      767.12     1017.59    295.71 o 
  -4  -8   9        0.27       68.85     79.01 o 
  -3  -8   9      162.51      102.71     94.13 o 
  -2  -8   9     2085.35     2633.14    454.62 o 
  -1  -8   9     4264.62     4370.36    568.84 o 
   0  -8   9        5.27       39.28     74.49 o 
   1  -8   9      486.62      388.48    164.56 o 
   2  -8   9     1203.99     1397.49    318.51 o 
   3  -8   9     1316.15     1383.27    330.92 o 
   4  -8   9       14.40        5.42     68.62 o 
   5  -8   9      189.46      222.80    137.47 o 
   6  -8   9     1445.19     1349.87    327.53 o 
   7  -8   9      224.88      266.98    107.53 o 
   8  -8   9        7.19        2.71     23.70 o 
   9  -8   9       31.52        0.00     57.11 o 
  10  -8   9      529.96      483.06    225.73 o 
  11  -8   9       30.14      108.80    114.45 o 
 -10  -7   9        0.50        0.00     88.71 o 
  -9  -7   9       84.05      195.48    165.23 o 
  -8  -7   9       38.78        8.35     86.00 o 
  -7  -7   9       65.95       47.40     71.33 o 
  -6  -7   9        7.02        0.00    132.95 o 
  -5  -7   9      671.45      882.38    274.49 o 
  -4  -7   9      309.47      302.70    151.01 o 
  -3  -7   9       13.75        0.00     13.32 o 
  -2  -7   9       80.91       31.83     61.85 o 
  -1  -7   9      387.62      290.97    163.88 o 
   0  -7   9      867.52      864.09    240.85 o 
   1  -7   9      338.47      473.36    185.55 o 
   2  -7   9        7.63        0.00     50.79 o 
   3  -7   9      329.71      221.22    118.28 o 
   4  -7   9     1051.98     1036.78    269.52 o 
   5  -7   9        7.84       94.13    109.70 o 
   6  -7   9       67.23      111.51    118.96 o 
   7  -7   9     1409.79     1106.60    209.49 o 
   8  -7   9      855.47      799.54    264.33 o 
   9  -7   9       45.64       68.62     51.69 o 
  10  -7   9        0.16       69.30    106.77 o 
  11  -7   9       55.37       55.30    106.32 o 
  12  -7   9       29.37       33.41     83.29 o 
 -10  -6   9       33.78        0.00     20.54 o 
  -9  -6   9      407.32      419.41    230.02 o 
  -8  -6   9      784.70      691.19    250.11 o 
  -7  -6   9     2304.53     2653.91    476.52 o 
  -6  -6   9      279.66      223.92    142.89 o 
  -5  -6   9      766.02      726.85    249.88 o 
  -4  -6   9     1786.18     1765.21    363.43 o 
  -3  -6   9     2837.81     3220.04    482.16 o 
  -2  -6   9      152.30      110.38     69.98 o 
  -1  -6   9       18.51        0.00     53.95 o 
   0  -6   9     3516.63     3777.59    508.57 o 
   1  -6   9      882.63     1144.68    269.07 o 
   2  -6   9       90.85       42.21     71.10 o 
   3  -6   9      185.35      126.18     88.94 o 
   4  -6   9     3138.54     3038.10    460.94 o 
   5  -6   9     1205.36     1418.26    314.67 o 
   6  -6   9      293.21      258.37     98.84 o 
   7  -6   9     1423.89     1037.68    281.94 o 
   8  -6   9      983.94      967.25    293.00 o 
   9  -6   9      190.57      163.43    115.80 o 
  10  -6   9      180.38      196.39    128.67 o 
  11  -6   9      131.32      123.02    129.57 o 
  12  -6   9      167.85      201.13    157.56 o 
  13  -6   9      140.48      361.85    219.18 o 
 -11  -5   9        3.11       60.72     96.84 o 
 -10  -5   9      348.57      357.33    176.30 o 
  -9  -5   9        1.90       65.69     87.81 o 
  -8  -5   9       80.79       49.89    100.22 o 
  -7  -5   9      759.53      534.53    212.64 o 
  -6  -5   9     1253.56      974.70    279.91 o 
  -5  -5   9       51.55       49.66     84.42 o 
  -4  -5   9       10.71        0.00     74.04 o 
  -3  -5   9      399.94      299.77    146.72 o 
  -2  -5   9      488.76      452.81    173.59 o 
  -1  -5   9       12.01       68.62     48.08 o 
   0  -5   9       12.70        0.23     14.67 o 
   1  -5   9      330.68      197.97    129.79 o 
   2  -5   9      262.66      232.05    120.77 o 
   3  -5   9       88.01      262.07    116.93 o 
   4  -5   9       88.77       57.11     74.04 o 
   5  -5   9       12.38       93.23    108.58 o 
   6  -5   9      155.36      139.19    120.77 o 
   7  -5   9      242.08      407.89    167.72 o 
   8  -5   9       17.26        0.00     99.77 o 
   9  -5   9       31.56       11.29     65.46 o 
  10  -5   9      328.30      627.76    242.66 o 
  11  -5   9      317.10      622.56    240.63 o 
  12  -5   9       43.18       89.61    134.76 o 
  13  -5   9        8.94      213.31    191.19 o 
  14  -5   9      139.63      229.57    207.67 o 
 -11  -4   9      105.79      134.08    139.28 o 
 -10  -4   9      822.37      847.39    294.80 o 
  -9  -4   9     1087.63     1189.37    332.27 o 
  -8  -4   9        3.18        1.81     72.23 o 
  -7  -4   9       87.82      107.90     95.03 o 
  -6  -4   9     2241.05     2327.05    426.86 o 
  -5  -4   9     1856.27     1983.94    390.74 o 
  -4  -4   9      369.15      296.61    127.31 o 
  -3  -4   9      640.80      519.40    182.62 o 
  -2  -4   9      613.93      546.72    181.94 o 
  -1  -4   9     1830.07     1832.25    336.11 o 
   0  -4   9       65.36       46.95     49.21 o 
   1  -4   9     1182.86     1173.12    258.91 o 
   2  -4   9     5038.36     5578.01    582.16 o 
   3  -4   9     1824.14     1883.49    337.47 o 
   4  -4   9      167.09      173.36    104.06 o 
   5  -4   9      220.45      145.82    105.87 o 
   6  -4   9     1618.73     1523.45    328.89 o 
   7  -4   9      313.42      463.20    170.88 o 
   8  -4   9      144.51      188.26    117.83 o 
   9  -4   9      501.15      560.26    215.12 o 
  10  -4   9      416.64      397.51    198.64 o 
  11  -4   9        7.34        0.00     45.60 o 
  12  -4   9       61.51      179.46    171.33 o 
  13  -4   9        1.60        0.00     57.11 o 
  14  -4   9      758.76      708.79    289.61 o 
 -11  -3   9       22.78       15.35     83.07 o 
 -10  -3   9      259.37      145.37    130.92 o 
  -9  -3   9      173.14      313.99    192.10 o 
  -8  -3   9      151.35      110.83     99.77 o 
  -7  -3   9       31.47       49.21     69.07 o 
  -6  -3   9      565.53      372.91    155.53 o 
  -5  -3   9      435.13      328.89    156.43 o 
  -4  -3   9       20.88        0.00     84.42 o 
  -3  -3   9        1.28       23.02     44.24 o 
  -2  -3   9        0.78        6.55     40.41 o 
  -1  -3   9     1160.72     1066.80    247.40 o 
   0  -3   9     1726.10     1731.80    311.96 o 
   1  -3   9      996.59      938.36    219.64 o 
   2  -3   9     1299.87     1059.58    235.89 o 
   3  -3   9      136.40      193.22    111.74 o 
   4  -3   9      238.53      262.30    133.86 o 
   5  -3   9      486.27      618.58    135.40 o 
   6  -3   9       63.14       66.14     20.32 o 
   7  -3   9       21.71       44.02      8.13 o 
   8  -3   9      393.65      648.97    223.02 o 
   9  -3   9        1.86       88.94    102.71 o 
  10  -3   9      276.15      476.57    227.65 o 
  11  -3   9      284.59      364.96    109.12 o 
  12  -3   9      349.30      494.57    218.28 o 
  13  -3   9       54.74      151.01     78.33 o 
  14  -3   9        6.49      165.69    134.31 o 
  15  -3   9      119.87       20.99     76.75 o 
 -12  -2   9      964.51      888.92    333.40 o 
 -11  -2   9      631.79      813.08    293.00 o 
 -10  -2   9       65.02       69.98     17.38 o 
  -9  -2   9      877.38      942.42    300.67 o 
  -8  -2   9      886.21     1171.54    321.21 o 
  -7  -2   9      508.74      588.25    216.70 o 
  -6  -2   9        8.49       47.40     86.68 o 
  -5  -2   9      708.72      727.75    214.67 o 
  -4  -2   9      861.05      869.74    237.47 o 
  -3  -2   9     1649.73     2025.02    342.66 o 
  -2  -2   9      273.61      310.38    142.21 o 
  -1  -2   9       99.70       56.66     49.43 o 
   0  -2   9     1560.66     1589.36    296.61 o 
   1  -2   9     5288.18     5770.11    555.52 o 
   2  -2   9      244.32      255.53    112.41 o 
   3  -2   9      363.98      454.85    156.66 o 
   4  -2   9     3670.32     3927.02    469.52 o 
   5  -2   9      945.90      855.55    150.07 o 
   6  -2   9        0.18        0.00     74.72 o 
   7  -2   9        8.92        0.00     74.27 o 
   8  -2   9     4245.73     4242.37    551.46 o 
   9  -2   9      542.84      458.46    196.84 o 
  10  -2   9      165.43      684.50    186.23 o 
  11  -2   9      371.70      352.65    102.85 o 
  12  -2   9      306.72      238.10     66.64 o 
  13  -2   9       38.14        0.00    104.51 o 
  14  -2   9       82.53      400.44    230.02 o 
  15  -2   9       70.10      106.09     14.90 o 
  16  -2   9      176.97      188.94    154.63 o 
 -12  -1   9       60.80       85.54     93.56 o 
 -11  -1   9       67.37      144.69    138.60 o 
 -10  -1   9       81.91       23.02     57.79 o 
  -9  -1   9        0.24       41.99     90.07 o 
  -8  -1   9       77.02      145.82    147.40 o 
  -7  -1   9      439.45      710.37    242.21 o 
  -6  -1   9       14.78        0.00     81.26 o 
  -5  -1   9        0.33        0.00     80.36 o 
  -4  -1   9       68.61      134.76    108.58 o 
  -3  -1   9       11.54       97.97     71.78 o 
  -2  -1   9        8.63       15.12     48.98 o 
  -1  -1   9        1.02        0.00     78.10 o 
   0  -1   9      484.81      557.78    167.27 o 
   1  -1   9      354.09      346.50    141.76 o 
   2  -1   9      445.84      545.36    167.72 o 
   3  -1   9     2428.84     2384.16    343.56 o 
   4  -1   9      113.64      121.67     50.56 o 
   5  -1   9      815.45      960.35    155.28 o 
   6  -1   9      195.67      142.89     83.75 o 
   7  -1   9      117.30      165.46    100.45 o 
   8  -1   9       10.83      139.50    125.96 o 
   9  -1   9       40.38      292.55    164.33 o 
  10  -1   9       90.23      132.99    264.22 o 
  11  -1   9      383.18      649.68    142.77 o 
  12  -1   9       30.04      116.38     93.68 o 
  13  -1   9       10.84       76.07     41.27 o 
  14  -1   9      188.94      389.61    194.80 o 
  15  -1   9      524.97     1129.10    361.62 o 
  16  -1   9       56.07      174.94    180.13 o 
 -12   0   9        0.98        0.00     82.93 o 
 -11   0   9      420.43      515.34    215.57 o 
 -10   0   9      327.10      425.50    191.64 o 
  -9   0   9      260.82      227.99    133.63 o 
  -8   0   9       44.12       94.13     79.23 o 
  -7   0   9     1030.36     1339.48    317.60 o 
  -6   0   9     1696.69     2108.32    389.61 o 
  -5   0   9      836.94      970.64    236.79 o 
  -4   0   9      263.92      215.35     95.94 o 
  -3   0   9     1075.47     1001.56    243.56 o 
  -2   0   9        4.86       17.83     17.38 o 
  -1   0   9      241.95      288.48    117.38 o 
   0   0   9      208.08      299.09    126.63 o 
   1   0   9      462.89      650.78    176.30 o 
   2   0   9      245.52      268.84    100.68 o 
   3   0   9     1532.60     1353.25    260.49 o 
   4   0   9     1759.09     1743.76    291.87 o 
   5   0   9      274.38      243.97     69.46 o 
   6   0   9     4308.61     4278.26    479.00 o 
   7   0   9     1252.02     1195.69    258.01 o 
   8   0   9        0.68      158.46    130.92 o 
   9   0   9       79.37      208.12    135.66 o 
  10   0   9     1753.78     1727.38    235.26 o 
  11   0   9        0.95       21.03     75.06 o 
  12   0   9       16.10      105.15    111.37 o 
  13   0   9       23.43      110.53     77.49 o 
  14   0   9      615.35      727.07    158.98 o 
  15   0   9        1.26        0.00    130.25 o 
  16   0   9       45.42       90.52    116.48 o 
 -12   1   9        2.17        0.00     97.06 o 
 -11   1   9        0.01       38.36     61.52 o 
 -10   1   9       16.02       14.00     37.47 o 
  -9   1   9        1.28        0.00     71.33 o 
  -8   1   9      153.24      107.45     99.10 o 
  -7   1   9       27.85       13.77     55.76 o 
  -6   1   9       83.87       89.84     77.43 o 
  -5   1   9      261.16      168.39    106.32 o 
  -4   1   9      193.32      153.72     87.81 o 
  -3   1   9       12.83       32.28     69.75 o 
  -2   1   9       50.34       73.81     65.24 o 
  -1   1   9      453.53      725.95    190.29 o 
   0   1   9       12.89        0.00     41.53 o 
   1   1   9        8.36       11.51     34.54 o 
   2   1   9      139.99      118.28     47.40 o 
   3   1   9      342.49      382.16    127.99 o 
   4   1   9       22.26       34.31     49.21 o 
   5   1   9      353.80      266.81     83.52 o 
   6   1   9      375.77      358.68    124.60 o 
   7   1   9       12.10       55.76     57.34 o 
   8   1   9      172.72      229.79    112.64 o 
   9   1   9      646.68      819.35    164.06 o 
  10   1   9       79.73       96.56     46.50 o 
  11   1   9      173.98      264.29     48.19 o 
  12   1   9       19.46       90.72     99.82 o 
  13   1   9      544.87      938.01    180.39 o 
  14   1   9      119.33       23.41     35.44 o 
  15   1   9      772.67      768.50    168.96 o 
  16   1   9      193.93      374.71    219.41 o 
  17   1   9      130.03      237.69    125.96 o 
 -12   2   9       91.94      100.45    112.41 o 
 -11   2   9      924.06      940.40    214.04 o 
 -10   2   9       87.66       39.38     89.16 o 
  -9   2   9       71.55      186.23    115.12 o 
  -8   2   9      458.09      723.01    249.21 o 
  -7   2   9     1595.70     1912.38    379.45 o 
  -6   2   9      136.80      186.00    124.83 o 
  -5   2   9      502.89      804.50    226.86 o 
  -4   2   9     7183.07     8108.90    692.54 o 
  -3   2   9     1973.75     1874.24    324.60 o 
  -2   2   9      515.38      489.16    155.30 o 
  -1   2   9     1389.81     1583.50    269.07 o 
   0   2   9     3138.92     2720.50    347.17 o 
   1   2   9     4763.05     4441.46    437.69 o 
   2   2   9        0.17        0.00     54.40 o 
   3   2   9     2683.90     3091.82    354.40 o 
   4   2   9     7197.87     6714.11    536.79 o 
   5   2   9     4821.75     4346.66    439.50 o 
   6   2   9       26.83        7.67     22.80 o 
   7   2   9       75.33       94.36     22.35 o 
   8   2   9     5438.33     5565.60    557.55 o 
   9   2   9     1776.49     1949.64    236.84 o 
  10   2   9       11.36       27.82     43.90 o 
  11   2   9        8.25        0.00     71.35 o 
  12   2   9     1239.62     1112.09    141.21 o 
  13   2   9      235.96      404.85    127.96 o 
  14   2   9      294.53      513.26    136.91 o 
  15   2   9        2.11        0.00     40.41 o 
  16   2   9      681.05      560.45    137.15 o 
  17   2   9       18.63        0.00     93.68 o 
 -11   3   9       15.77      168.39    149.66 o 
 -10   3   9        8.29       49.93     90.67 o 
  -9   3   9        9.01        0.00     31.81 o 
  -8   3   9       47.65       37.02     79.46 o 
  -7   3   9       61.12      143.56    135.66 o 
  -6   3   9       14.61       56.43     60.27 o 
  -5   3   9       56.30       22.80     21.44 o 
  -4   3   9      402.72      457.33    162.07 o 
  -3   3   9      658.40      774.25    198.19 o 
  -2   3   9      306.51      317.15    124.60 o 
  -1   3   9        2.00       43.11     57.79 o 
   0   3   9      358.65      432.05    131.15 o 
   1   3   9     6831.15     7778.20    562.07 o 
   2   3   9      117.46      129.57     58.92 o 
   3   3   9      643.28      564.32    149.66 o 
   4   3   9       31.42       39.73     40.18 o 
   5   3   9     2771.01     3250.82    276.69 o 
   6   3   9       31.17       10.38     20.09 o 
   7   3   9      648.07      614.21    176.30 o 
   8   3   9      531.92      638.23    152.88 o 
   9   3   9     1318.76     1378.91    199.58 o 
  10   3   9      747.65      869.33    154.82 o 
  11   3   9      175.14      193.77    142.04 o 
  12   3   9      247.14      387.61    135.66 o 
  13   3   9        1.76      107.74     76.78 o 
  14   3   9      520.36      545.42    141.82 o 
  15   3   9      232.43      225.56     92.55 o 
  16   3   9      231.82      331.53    119.12 o 
  17   3   9       59.69      155.24     88.15 o 
 -11   4   9      129.41      200.45    145.14 o 
 -10   4   9      819.33      844.91    293.00 o 
  -9   4   9     1668.22     1843.06    276.50 o 
  -8   4   9        0.95       29.91     38.38 o 
  -7   4   9      399.97      612.63    206.09 o 
  -6   4   9     1643.37     2185.07    388.03 o 
  -5   4   9     3273.45     3230.42    446.27 o 
  -4   4   9      104.79      285.77    123.02 o 
  -3   4   9      974.31     1039.49    225.73 o 
  -2   4   9     5452.03     5976.43    528.66 o 
  -1   4   9     1839.66     1674.69    270.20 o 
   0   4   9      570.60      565.68    145.60 o 
   1   4   9     5932.34     5925.86    475.61 o 
   2   4   9     9033.83     8670.97    567.49 o 
   3   4   9     7232.32     6949.10    499.99 o 
   4   4   9      213.52      239.95     89.84 o 
   5   4   9     5411.76     5779.93    329.68 o 
   6   4   9     5091.46     4542.82    420.08 o 
   7   4   9     1851.13     1739.25    273.36 o 
   8   4   9      181.41      269.83    103.65 o 
   9   4   9     1017.95     1156.65    180.17 o 
  10   4   9     6383.16     6388.31    428.23 o 
  11   4   9      592.11      460.86     98.71 o 
  12   4   9      244.95      261.85    109.59 o 
  13   4   9      271.98      331.02    107.52 o 
  14   4   9     1662.35     1903.56    259.84 o 
  15   4   9       41.58       31.71     60.55 o 
  16   4   9       19.22      120.30     84.20 o 
  17   4   9      114.89      129.08     77.55 o 
  18   4   9      245.49      244.92    187.36 o 
 -11   5   9       28.32        0.00     59.82 o 
 -10   5   9      227.19      176.97    123.93 o 
  -9   5   9     1277.37     1084.41    327.53 o 
  -8   5   9       23.02       10.26     18.09 o 
  -7   5   9      111.36      116.29     63.43 o 
  -6   5   9       32.11        0.00     44.92 o 
  -5   5   9      372.31      260.49    118.51 o 
  -4   5   9      870.53      945.58    233.18 o 
  -3   5   9      103.80      229.79    106.77 o 
  -2   5   9       24.56       32.05     16.70 o 
  -1   5   9       33.28       39.50     19.19 o 
   0   5   9      589.18      894.34    181.26 o 
   1   5   9      117.87      103.38     46.05 o 
   2   5   9       10.94       35.67     47.85 o 
   3   5   9     1507.55     2162.37    186.91 o 
   4   5   9      188.52      325.69     68.50 o 
   5   5   9      205.44      205.87     94.81 o 
   6   5   9       57.82       34.76     16.03 o 
   7   5   9      113.15      437.63    183.63 o 
   8   5   9      161.44      312.35     92.45 o 
   9   5   9      539.71      542.18    122.48 o 
  10   5   9     1483.82     1542.19    168.87 o 
  11   5   9      481.85      290.44    145.22 o 
  12   5   9      195.38      270.64    117.97 o 
  13   5   9      236.24      287.62     95.34 o 
  14   5   9      878.08      797.54    184.08 o 
  15   5   9      494.20      276.27    307.56 o 
  16   5   9      121.26      230.51    105.85 o 
  17   5   9      277.34      480.69    153.26 o 
  18   5   9      279.79      275.59    125.76 o 
 -11   6   9      778.44      821.88    305.41 o 
 -10   6   9       12.95       52.14     71.78 o 
  -9   6   9       85.66       96.61    110.83 o 
  -8   6   9     1765.55     1486.88    357.33 o 
  -7   6   9     2653.66     3216.30    338.38 o 
  -6   6   9      126.86      137.15     46.95 o 
  -5   6   9       88.69       68.62     48.53 o 
  -4   6   9     2706.53     2845.10    393.22 o 
  -3   6   9     2055.04     2228.41    320.54 o 
  -2   6   9      300.54      374.94    137.02 o 
  -1   6   9     1095.11      964.09    192.32 o 
   0   6   9     2753.82     2857.52    318.73 o 
   1   6   9     1050.91      839.26    160.27 o 
   2   6   9      679.89      779.53    102.82 o 
   3   6   9     2652.43     2619.99    190.89 o 
   4   6   9     4884.85     5197.36    276.69 o 
   5   6   9     1048.14     1229.83    137.73 o 
   6   6   9       20.70      138.54     78.10 o 
   7   6   9      190.35      248.63     88.03 o 
   8   6   9      816.13     1018.08    152.45 o 
   9   6   9      196.66      158.03     46.31 o 
  10   6   9       25.62        0.00     86.76 o 
  11   6   9        1.05        3.30     62.08 o 
  12   6   9     1738.18     2139.50    266.35 o 
  13   6   9       16.96        7.45     88.94 o 
  14   6   9       49.47       33.53     63.56 o 
  15   6   9        0.44       35.86    117.38 o 
  16   6   9     1074.73     1332.64    245.04 o 
  17   6   9        2.20       23.17     53.15 o 
  18   6   9        3.50       94.45     97.24 o 
 -10   7   9        3.69       59.37     58.92 o 
  -9   7   9        6.53      100.68    115.57 o 
  -8   7   9       86.82       83.07     81.71 o 
  -7   7   9        6.21       90.97     71.78 o 
  -6   7   9      598.27      612.02    132.58 o 
  -5   7   9       34.26       69.38     71.19 o 
  -4   7   9      167.32      133.67    102.48 o 
  -3   7   9       28.24       19.41     34.54 o 
  -2   7   9       16.29       30.70     40.41 o 
  -1   7   9      711.32      807.21    170.20 o 
   0   7   9      406.49      356.43    116.48 o 
   1   7   9      914.47      949.00    116.98 o 
   2   7   9        2.50        0.00     23.27 o 
   3   7   9     1248.45     1375.87    130.53 o 
   4   7   9     1129.78     1073.14    115.16 o 
   5   7   9        8.13       23.41     19.53 o 
   6   7   9        1.58        9.68     29.27 o 
   7   7   9       54.72       35.80     27.21 o 
   8   7   9      325.37      288.46     96.73 o 
   9   7   9       46.48       75.66     69.37 o 
  10   7   9      730.89      826.42    141.04 o 
  11   7   9     1324.92     1258.77    193.81 o 
  12   7   9       13.77        0.00     64.11 o 
  13   7   9      329.58      408.73    110.73 o 
  14   7   9      216.96      261.77     57.02 o 
  15   7   9      254.64       92.65    142.44 o 
  16   7   9      108.84      173.81    103.80 o 
  17   7   9        1.43      134.55     84.52 o 
  18   7   9      192.32      245.49    119.73 o 
 -10   8   9      115.86      292.77    187.58 o 
  -9   8   9      159.10      376.97    200.00 o 
  -8   8   9       23.42       45.82    102.26 o 
  -7   8   9        4.67        5.42     92.10 o 
  -6   8   9       19.02       17.83     54.63 o 
  -5   8   9       48.84       60.50     56.21 o 
  -4   8   9       26.94       94.62     55.91 o 
  -3   8   9      345.65      242.93     96.73 o 
  -2   8   9     4134.78     4430.85    425.28 o 
  -1   8   9      186.39      174.94     78.55 o 
   0   8   9        0.04        2.65     13.88 o 
   1   8   9      341.66      308.01     63.82 o 
   2   8   9     4740.02     4882.59    234.54 o 
   3   8   9      529.41      634.38     81.07 o 
   4   8   9      187.32      209.43     49.19 o 
   5   8   9     1361.19     1257.14    112.95 o 
   6   8   9     3452.40     3523.76    198.66 o 
   7   8   9      462.09      495.30     71.85 o 
   8   8   9      353.73      335.35     84.41 o 
   9   8   9      583.25      549.31    166.19 o 
  10   8   9     5030.05     5259.11    377.59 o 
  11   8   9      241.26      198.99    128.78 o 
  12   8   9      484.13      509.81    125.05 o 
  13   8   9       26.90        0.00     56.70 o 
  14   8   9      991.70     1175.83    205.46 o 
  15   8   9       19.01      107.60     83.69 o 
  16   8   9       62.62       64.66     76.67 o 
  17   8   9      124.77      103.49     93.03 o 
  -9   9   9       57.72       98.19    121.67 o 
  -8   9   9      113.04      136.57    151.92 o 
  -7   9   9       91.82      241.08    165.23 o 
  -6   9   9       90.06      172.91    121.22 o 
  -5   9   9       72.03      192.10    119.86 o 
  -4   9   9       31.19       35.67     23.25 o 
  -3   9   9      185.07      283.74    105.19 o 
  -2   9   9      179.43      318.62     81.34 o 
  -1   9   9      806.45      746.08    109.79 o 
   0   9   9      906.57      882.11     87.25 o 
   1   9   9       47.59       60.86     31.77 o 
   2   9   9      394.28      494.74     82.75 o 
   3   9   9       42.04       96.38     22.53 o 
   4   9   9     2478.24     2337.22    158.77 o 
   5   9   9      306.08      286.78     44.72 o 
   6   9   9      702.40      749.02     79.65 o 
   7   9   9      167.97      252.01     75.05 o 
   8   9   9     1365.84     1175.97    106.62 o 
   9   9   9      238.14      191.51     62.08 o 
  10   9   9     1159.50     1195.34    172.39 o 
  11   9   9      621.33      661.01    137.52 o 
  12   9   9      357.11      447.65    140.18 o 
  13   9   9        0.34        0.00     54.46 o 
  14   9   9      233.76      113.20    161.17 o 
  15   9   9       56.72       90.57     77.98 o 
  16   9   9      161.04      306.47    128.34 o 
  17   9   9       30.39      164.04    106.43 o 
  -8  10   9      485.45      348.75    134.76 o 
  -7  10   9      412.21      383.97    164.56 o 
  -6  10   9       42.80      142.89    107.90 o 
  -5  10   9        3.95      100.22    111.74 o 
  -4  10   9     1458.23     1324.36    263.88 o 
  -3  10   9     1297.32     1383.27    253.72 o 
  -2  10   9      178.86      636.81    397.51 o 
  -1  10   9      570.11      622.07    156.21 o 
   0  10   9     4555.37     4643.73    229.32 o 
   1  10   9       99.49      116.55     36.44 o 
   2  10   9      599.59      671.17     79.19 o 
   3  10   9      731.52      657.60     90.12 o 
   4  10   9     7665.31     8833.96    321.33 o 
   5  10   9      839.41      952.17    103.01 o 
   6  10   9      133.03      124.90     40.52 o 
   7  10   9      192.87       91.10    150.00 o 
   8  10   9     2002.81     2050.36    186.95 o 
   9  10   9       15.27        0.00     19.98 o 
  10  10   9      745.37      860.10    137.36 o 
  11  10   9      145.64      120.39     46.75 o 
  12  10   9     1950.01     2184.60    257.30 o 
  13  10   9       16.18        0.00     48.83 o 
  14  10   9      413.47      501.62    146.79 o 
  15  10   9       12.42       70.23     76.09 o 
  16  10   9     1053.27     1076.45    220.83 o 
  17  10   9       18.03       52.29     76.75 o 
  -3  11   9        9.58      180.58    115.35 o 
  -2  11   9       16.00       70.80     93.00 o 
  -1  11   9       59.00      188.71    109.93 o 
   0  11   9      499.27      750.33    198.42 o 
   1  11   9      316.52      277.20    131.15 o 
   2  11   9        8.88        0.00    115.57 o 
   3  11   9        0.02       37.01    210.49 o 
   4  11   9      273.58      190.16    146.50 o 
   5  11   9      180.76      122.94     29.59 o 
   6  11   9      391.80      319.30     91.42 o 
   7  11   9       79.17      100.22     45.24 o 
   8  11   9       17.85        6.65     30.36 o 
   9  11   9      143.21      112.76     83.63 o 
  10  11   9      232.50      188.09     61.95 o 
  11  11   9      426.65      327.27     93.68 o 
  12  11   9        1.43        0.00     70.88 o 
  13  11   9        5.75        4.80     97.63 o 
  14  11   9      230.25      274.47     98.98 o 
  15  11   9      178.54      292.37    117.22 o 
  16  11   9      150.43      194.85    112.86 o 
  17  11   9      139.32      218.12     89.89 o 
  -2  12   9        9.43       59.01    143.45 o 
  -1  12   9       15.77       29.69    123.47 o 
   0  12   9        0.02        0.00    266.02 o 
   1  12   9        9.05        0.00    113.54 o 
   2  12   9      871.96     1206.69    242.66 o 
   3  12   9      187.24       81.78    179.68 o 
   4  12   9       17.80       93.00    118.73 o 
   5  12   9        7.94      126.18    102.26 o 
   6  12   9     3938.50     3813.48    494.35 o 
   7  12   9       95.66       68.40     51.24 o 
   8  12   9        8.79        5.42     83.29 o 
   9  12   9        1.47        0.00     88.71 o 
  10  12   9     2084.37     1633.61    341.76 o 
  11  12   9      136.11        0.00    141.31 o 
  12  12   9       71.26        0.00     99.55 o 
  13  12   9        4.21      181.26    170.88 o 
  14  12   9     1326.26     1411.94    349.66 o 
  15  12   9       84.18       68.85     79.68 o 
  16  12   9        0.03      142.66    124.38 o 
  -1  13   9      122.98      116.11    148.53 o 
   0  13   9      162.24       37.42    131.37 o 
   1  13   9      111.81      267.49    144.24 o 
   2  13   9      472.42      635.88    194.35 o 
   3  13   9       41.31      136.57    106.77 o 
   4  13   9      380.29      448.07    175.84 o 
   5  13   9       27.82       14.22     59.37 o 
   6  13   9     1489.37     1230.23    284.65 o 
   7  13   9      423.19      502.02    187.58 o 
   8  13   9      260.69      103.16     79.23 o 
   9  13   9       37.76        0.00    117.38 o 
  10  13   9      894.29      830.91    220.76 o 
  11  13   9     1262.42     1448.51    356.20 o 
  12  13   9      390.14      432.27    209.70 o 
  13  13   9      129.16      359.81    187.81 o 
  14  13   9      545.13      613.76    260.49 o 
  15  13   9      459.52      620.53    268.39 o 
  16  13   9       28.18       52.82     94.58 o 
   0  14   9     2478.88     1880.33    310.83 o 
   1  14   9     1030.64     1083.50    237.69 o 
   2  14   9      150.45      145.14     71.78 o 
   3  14   9      142.36      184.42     89.84 o 
   4  14   9     2296.57     2203.12    369.52 o 
   5  14   9      192.24       95.94     28.67 o 
   6  14   9       19.63        0.00     92.78 o 
   7  14   9      282.27      256.88    110.16 o 
   8  14   9     2369.86     2344.66    426.86 o 
   9  14   9        2.42        0.00    197.51 o 
  10  14   9       36.51       72.69    106.77 o 
  11  14   9      554.35      541.98    231.60 o 
  12  14   9     2409.41     2425.02    471.10 o 
  13  14   9        1.70        0.00     76.52 o 
  14  14   9       49.14       56.66     88.71 o 
  15  14   9      165.07      128.67    151.46 o 
   1  15   9      747.52      582.16    161.40 o 
   2  15   9      342.87      196.61     39.95 o 
   3  15   9       18.20        0.00    110.38 o 
   4  15   9      720.90      546.49    156.66 o 
   5  15   9       39.58       83.29     45.60 o 
   6  15   9      459.78      588.25    179.46 o 
   7  15   9       91.73       23.70     95.48 o 
   8  15   9      204.65      226.86    171.55 o 
   9  15   9        2.33      281.03    159.14 o 
  10  15   9       46.75      117.38    129.12 o 
  11  15   9        9.07       37.25     83.97 o 
  12  15   9      285.03      423.02    190.97 o 
  13  15   9       65.86      229.34    164.78 o 
  14  15   9        0.36      116.03    146.27 o 
   2  16   9      136.43      246.27    145.14 o 
   3  16   9        3.35      116.48    124.83 o 
   4  16   9        7.12      157.56    130.25 o 
   5  16   9       35.53       42.66    102.93 o 
   6  16   9      351.69      376.29    188.48 o 
   7  16   9       15.33       40.63     94.36 o 
   8  16   9        9.70       79.01     99.32 o 
   9  16   9       14.37       82.39     98.64 o 
  10  16   9      144.01      166.14    130.25 o 
  11  16   9       23.78       10.61     49.21 o 
  12  16   9        0.37        0.00     91.42 o 
  13  16   9        0.96        0.00     73.59 o 
   3  17   9        2.45       62.98     54.63 o 
   4  17   9        3.88       42.21     31.83 o 
   5  17   9        0.17       17.61     50.11 o 
   6  17   9      130.95      223.70    141.98 o 
   7  17   9       46.32      113.09    112.19 o 
   8  17   9      305.57      367.04    166.14 o 
   9  17   9      177.22      123.02    108.35 o 
  10  17   9      112.63      171.78    138.82 o 
  11  17   9        5.57       22.12     43.79 o 
   4  18   9      319.70      271.10    147.85 o 
   5  18   9        0.19        0.00     28.89 o 
   6  18   9        0.99        0.00     85.55 o 
   7  18   9       17.96      118.96    125.05 o 
   8  18   9      770.70      816.92    267.04 o 
  -2 -11  10       31.39        0.00     50.34 o 
  -1 -11  10      131.71       96.61     66.59 o 
   0 -11  10        1.62       37.92     59.82 o 
   1 -11  10       23.52        9.71     68.85 o 
   2 -11  10        1.15        0.00    104.96 o 
   3 -11  10      103.99       82.39     79.91 o 
  -5 -10  10      121.13      209.25    145.14 o 
  -4 -10  10       10.17        0.00     82.39 o 
  -3 -10  10        6.04       49.89     68.62 o 
  -2 -10  10      119.90      169.30    115.57 o 
  -1 -10  10       51.90       92.10    100.90 o 
   0 -10  10       88.82      133.41     90.74 o 
   1 -10  10        0.09       27.54     51.01 o 
   2 -10  10       29.70       77.43     51.47 o 
   3 -10  10        1.19        0.00     74.49 o 
   4 -10  10       92.45        7.22     82.39 o 
   5 -10  10       47.94      120.09    113.32 o 
   6 -10  10      188.57      220.76    147.63 o 
  -6  -9  10        1.18       47.40     64.56 o 
  -5  -9  10        9.97        2.71     60.27 o 
  -4  -9  10       67.02       99.32    114.45 o 
  -3  -9  10        5.33       78.78    113.09 o 
  -2  -9  10       58.94       37.02     82.62 o 
  -1  -9  10       95.40       24.15     69.75 o 
   0  -9  10        6.94        0.00     78.55 o 
   1  -9  10      434.24      584.41    235.44 o 
   2  -9  10        8.75       98.19     87.81 o 
   3  -9  10       65.01       24.15     36.57 o 
   4  -9  10        1.13        0.00     91.65 o 
   5  -9  10       54.49      164.11    110.83 o 
   6  -9  10        7.35        0.00     29.57 o 
   7  -9  10        4.94        0.00    109.93 o 
   8  -9  10       66.83       84.65    114.90 o 
  -7  -8  10      442.96      328.66    198.19 o 
  -6  -8  10       40.71        0.00     37.02 o 
  -5  -8  10       19.68        0.00     23.48 o 
  -4  -8  10      479.10      380.13    166.36 o 
  -3  -8  10      136.28       91.87     66.59 o 
  -2  -8  10        0.49        0.00     50.34 o 
  -1  -8  10       29.01       28.67     72.46 o 
   0  -8  10     2389.67     2211.25    431.82 o 
   1  -8  10     1130.85     1034.07    279.45 o 
   2  -8  10       34.93      118.28    140.86 o 
   3  -8  10        7.56        0.00    114.67 o 
   4  -8  10      539.26      449.88    194.80 o 
   5  -8  10      637.59      723.01    244.92 o 
   6  -8  10      133.44      296.38    176.97 o 
   7  -8  10        0.85        0.00     84.20 o 
   8  -8  10      438.06      358.23    128.15 o 
   9  -8  10      249.74      156.64    108.01 o 
  10  -8  10       36.97       57.34     76.07 o 
  -8  -7  10       19.94        0.00     94.13 o 
  -7  -7  10       18.37       24.83     80.59 o 
  -6  -7  10      109.50       44.47     28.22 o 
  -5  -7  10        8.95       11.29     25.06 o 
  -4  -7  10       22.26       33.18     50.34 o 
  -3  -7  10      358.03      356.20    160.04 o 
  -2  -7  10     1266.91     1090.05    296.83 o 
  -1  -7  10       12.31       25.96     33.41 o 
   0  -7  10      129.55      103.61     84.42 o 
   1  -7  10     1894.91     1369.96    337.01 o 
   2  -7  10     1008.39      932.94    265.46 o 
   3  -7  10      892.60      868.61    266.14 o 
   4  -7  10      144.51      171.78     79.23 o 
   5  -7  10      771.27      516.24    185.78 o 
   6  -7  10      866.50      849.87    271.33 o 
   7  -7  10      184.63      352.14    196.16 o 
   8  -7  10       32.91       56.84    149.09 o 
   9  -7  10      196.57      267.49    167.72 o 
  10  -7  10      522.98      514.66    228.44 o 
  11  -7  10       41.28       44.69     55.98 o 
  -9  -6  10     1096.69     1397.49    389.16 o 
  -8  -6  10       89.02      135.89    155.75 o 
  -7  -6  10      135.13       47.85     92.78 o 
  -6  -6  10     1368.29     1330.68    349.66 o 
  -5  -6  10     3181.50     3197.01    538.37 o 
  -4  -6  10      581.56      697.28    232.73 o 
  -3  -6  10      313.78      196.39    143.79 o 
  -2  -6  10     2015.03     2137.21    399.09 o 
  -1  -6  10     3080.58     3104.46    485.77 o 
   0  -6  10       56.11       90.52     54.18 o 
   1  -6  10      601.75      605.18    220.09 o 
   2  -6  10     1295.14     1455.06    332.27 o 
   3  -6  10     1504.98     1773.79    347.17 o 
   4  -6  10       54.06      133.63    102.71 o 
   5  -6  10        2.77       27.09     27.09 o 
   6  -6  10     2331.92     1940.15    405.41 o 
   7  -6  10     1276.65     1706.92    271.36 o 
   8  -6  10        1.79        0.00    111.74 o 
   9  -6  10        9.88       39.95     98.87 o 
  10  -6  10     1104.93      739.27    287.81 o 
  11  -6  10       22.45       45.15     19.19 o 
  12  -6  10        0.04        0.00    112.64 o 
 -10  -5  10        0.28        0.00    126.63 o 
  -9  -5  10      234.67      151.01    146.95 o 
  -8  -5  10       43.75        0.00     29.12 o 
  -7  -5  10       69.08       41.08     35.67 o 
  -6  -5  10      117.25      202.25    147.40 o 
  -5  -5  10      836.84      739.72    248.75 o 
  -4  -5  10      814.34      924.82    272.46 o 
  -3  -5  10       13.36       65.24     73.14 o 
  -2  -5  10        6.05        0.00     77.88 o 
  -1  -5  10       78.80      141.76     94.13 o 
   0  -5  10     1025.38      874.93    251.69 o 
   1  -5  10       58.84       73.14     85.33 o 
   2  -5  10       10.00        0.00     83.29 o 
   3  -5  10       51.84        0.00     77.20 o 
   4  -5  10      222.35      132.05     80.81 o 
   5  -5  10      514.94      546.94    196.39 o 
   6  -5  10      216.42      304.28    150.56 o 
   7  -5  10      798.22      552.10    150.76 o 
   8  -5  10      646.25      614.66    203.83 o 
   9  -5  10      771.02      842.20    274.04 o 
  10  -5  10      308.91      309.48    164.11 o 
  11  -5  10       21.45        0.00     48.08 o 
  12  -5  10      113.02      153.04    135.21 o 
  13  -5  10      181.30      353.49    239.95 o 
 -10  -4  10       15.98       47.85     46.05 o 
  -9  -4  10      492.14      559.81    247.63 o 
  -8  -4  10     2312.17     2483.26    490.96 o 
  -7  -4  10     2474.78     2341.95    466.36 o 
  -6  -4  10       17.15        6.55     31.38 o 
  -5  -4  10      559.28      471.78    189.84 o 
  -4  -4  10     3597.20     4060.21    561.84 o 
  -3  -4  10     1441.18     1320.52    315.34 o 
  -2  -4  10      714.10      624.59    209.93 o 
  -1  -4  10        0.50        0.00     65.69 o 
   0  -4  10      951.78      922.56    252.59 o 
   1  -4  10      256.92      186.90    116.93 o 
   2  -4  10       56.87        0.00     77.88 o 
   3  -4  10       22.89        0.00     55.76 o 
   4  -4  10     1012.87     1239.48    299.77 o 
   5  -4  10     1134.30     1503.14    321.44 o 
   6  -4  10       55.24        0.00     89.95 o 
   7  -4  10      220.84      216.48    136.57 o 
   8  -4  10     1149.36      954.16    269.97 o 
   9  -4  10      303.27      411.96    184.87 o 
  10  -4  10       34.83      140.86    119.41 o 
  11  -4  10      233.74       87.58     90.74 o 
  12  -4  10      162.30      197.29    186.23 o 
  13  -4  10      121.29      280.36    202.03 o 
  14  -4  10       20.21      110.16    120.99 o 
 -10  -3  10       31.09        0.00     19.41 o 
  -9  -3  10        1.01       77.20    118.06 o 
  -8  -3  10       24.16        0.00     89.16 o 
  -7  -3  10       82.45       72.91    105.19 o 
  -6  -3  10       87.95       63.66     54.18 o 
  -5  -3  10        3.66       20.99     50.79 o 
  -4  -3  10      187.27      277.65    143.56 o 
  -3  -3  10        2.41       96.39    105.42 o 
  -2  -3  10        2.02        0.00     73.14 o 
  -1  -3  10       60.58        6.09     27.31 o 
   0  -3  10       46.54       22.35     25.96 o 
   1  -3  10      534.69      560.04    190.52 o 
   2  -3  10     2254.83     2304.93    370.65 o 
   3  -3  10      372.29      416.02    157.33 o 
   4  -3  10        6.50       50.11     41.99 o 
   5  -3  10      218.06      382.39    165.01 o 
   6  -3  10       55.39       19.30     71.05 o 
   7  -3  10      862.25      825.04    248.98 o 
   8  -3  10      733.82      648.07    225.28 o 
   9  -3  10      236.24      275.39    147.40 o 
  10  -3  10       70.17       73.81     94.13 o 
  11  -3  10      459.50      521.69    138.25 o 
  12  -3  10       36.61       47.40     72.91 o 
  13  -3  10       75.40      204.29    170.43 o 
  14  -3  10      193.96      218.51    149.88 o 
  15  -3  10      180.45      110.83    100.68 o 
 -11  -2  10       58.24       48.76     17.61 o 
 -10  -2  10      141.24      157.79    104.06 o 
  -9  -2  10      459.58      696.15    279.68 o 
  -8  -2  10        0.22       55.98    105.19 o 
  -7  -2  10       11.51       32.51     70.20 o 
  -6  -2  10      546.28      881.70    261.62 o 
  -5  -2  10     1966.23     2025.70    389.61 o 
  -4  -2  10      129.81      142.89    102.48 o 
  -3  -2  10       23.37        0.00    103.84 o 
  -2  -2  10     1647.08     1895.45    357.78 o 
  -1  -2  10      405.36      509.92    183.07 o 
   0  -2  10      341.93      218.06    101.35 o 
   1  -2  10     1430.83     1333.84    287.35 o 
   2  -2  10     8718.75     8795.79    739.72 o 
   3  -2  10      169.18      216.48    100.90 o 
   4  -2  10       51.29        0.00     55.30 o 
   5  -2  10       90.56      134.54     97.74 o 
   6  -2  10      771.54      889.99    166.01 o 
   7  -2  10       11.76        5.87      4.74 o 
   8  -2  10       61.54       58.24     10.16 o 
   9  -2  10      555.84      584.64    203.61 o 
  10  -2  10      239.03      400.90    192.77 o 
  11  -2  10       69.41      169.77    121.56 o 
  12  -2  10      405.55      432.43    118.04 o 
  13  -2  10      504.94      280.36    155.75 o 
  14  -2  10      612.38      387.13    167.94 o 
  15  -2  10        6.03        0.00    148.30 o 
 -11  -1  10        2.66        8.13     16.48 o 
 -10  -1  10       30.34       95.26     83.75 o 
  -9  -1  10      135.21      318.28    162.75 o 
  -8  -1  10       32.34        0.00     26.18 o 
  -7  -1  10       17.50       10.38     47.85 o 
  -6  -1  10       56.40       50.79     91.42 o 
  -5  -1  10     1012.76     1016.91    283.29 o 
  -4  -1  10      535.09      537.91    198.42 o 
  -3  -1  10       52.01       34.09     37.25 o 
  -2  -1  10      151.93      259.14    133.18 o 
  -1  -1  10      380.79      324.83    131.37 o 
   0  -1  10      372.77      376.52    130.02 o 
   1  -1  10        6.23        0.00     63.88 o 
   2  -1  10       80.45       40.18     63.66 o 
   3  -1  10      707.50      706.76    193.68 o 
   4  -1  10      169.37      141.53     91.42 o 
   5  -1  10      195.76      213.09    124.83 o 
   6  -1  10      139.91      126.30     81.60 o 
   7  -1  10     1116.24      977.64    247.63 o 
   8  -1  10        6.45        0.00     87.81 o 
   9  -1  10       55.10       79.23     84.87 o 
  10  -1  10       61.22       40.86     93.90 o 
  11  -1  10        2.97      142.18     94.48 o 
  12  -1  10        3.29        0.00     56.43 o 
  13  -1  10      226.63      164.65     58.24 o 
  14  -1  10        6.78       12.42     48.53 o 
  15  -1  10      155.36      228.66    160.27 o 
  16  -1  10        4.63        0.00     10.61 o 
 -11   0  10      168.07      304.51    209.25 o 
 -10   0  10       67.72      123.25    135.44 o 
  -9   0  10      305.60      141.98    132.73 o 
  -8   0  10      150.40      120.09    102.71 o 
  -7   0  10       76.85      115.35    128.44 o 
  -6   0  10       23.67       35.44     62.53 o 
  -5   0  10      129.61       73.36     92.32 o 
  -4   0  10     1677.64     1650.54    339.50 o 
  -3   0  10      926.73      897.28    238.82 o 
  -2   0  10       90.20      135.66     76.07 o 
  -1   0  10      256.53      200.67    109.48 o 
   0   0  10     1015.61     1011.27    231.15 o 
   1   0  10       10.15       84.20     80.81 o 
   2   0  10       48.66       46.73     53.05 o 
   3   0  10      451.53      625.95    183.52 o 
   4   0  10     2928.86     2750.52    392.32 o 
   5   0  10      313.97      521.44    177.20 o 
   6   0  10       76.87        0.00     87.81 o 
   7   0  10      306.23      347.62    144.69 o 
   8   0  10     3673.72     3862.24    499.99 o 
   9   0  10      922.26      922.11    262.75 o 
  10   0  10      558.14      675.25    246.38 o 
  11   0  10       48.28       65.03     80.90 o 
  12   0  10      586.73      620.27    135.07 o 
  13   0  10       28.91       49.02     83.04 o 
  14   0  10      272.69      220.59    100.57 o 
  15   0  10       13.97       40.41     57.34 o 
  16   0  10      491.40      622.11    275.84 o 
 -11   1  10      104.42       73.85     76.65 o 
 -10   1  10      126.01      213.99    160.95 o 
  -9   1  10       29.66      145.82    146.95 o 
  -8   1  10       95.79      149.66    115.12 o 
  -7   1  10       39.93      182.84    132.50 o 
  -6   1  10       34.31       57.11     79.01 o 
  -5   1  10       12.50       53.05     45.15 o 
  -4   1  10      878.11      796.38    232.05 o 
  -3   1  10       78.14      198.19    105.42 o 
  -2   1  10       49.00       71.78     48.53 o 
  -1   1  10       58.21       75.17     56.43 o 
   0   1  10      199.19      174.26     97.97 o 
   1   1  10      984.82     1080.34    247.40 o 
   2   1  10      844.30      898.63    212.19 o 
   3   1  10       62.40       81.94     70.43 o 
   4   1  10      369.46      635.43    175.84 o 
   5   1  10      162.01      321.44    144.92 o 
   6   1  10     1715.09     1924.80    319.18 o 
   7   1  10       20.48        0.00     75.62 o 
   8   1  10      360.59      271.78    129.79 o 
   9   1  10     1124.10      945.81    263.65 o 
  10   1  10     1285.65     1401.39    226.60 o 
  11   1  10      452.68      501.79    120.93 o 
  12   1  10      929.22      780.29    149.39 o 
  13   1  10        7.60        2.54     93.12 o 
  14   1  10      594.26      606.01    153.16 o 
  15   1  10      464.08      495.09    134.72 o 
  16   1  10      408.45      320.76    194.35 o 
  17   1  10        0.77       83.97     99.77 o 
 -11   2  10       38.94       30.21     87.16 o 
 -10   2  10      275.73      299.92    129.40 o 
  -9   2  10      446.82      593.90    237.02 o 
  -8   2  10      131.25      232.50    136.12 o 
  -7   2  10        7.05       55.08     99.10 o 
  -6   2  10     1556.20     1484.40    344.46 o 
  -5   2  10     2252.62     2360.68    396.38 o 
  -4   2  10       27.87       32.28     34.09 o 
  -3   2  10       70.22       96.61     63.66 o 
  -2   2  10     3558.40     3793.39    467.94 o 
  -1   2  10     2246.86     2182.36    337.69 o 
   0   2  10       29.73        0.00     35.44 o 
   1   2  10      150.03      233.40    114.67 o 
   2   2  10     7494.13     7720.87    609.02 o 
   3   2  10     1000.53      770.87    190.06 o 
   4   2  10        0.38        0.00      2.26 o 
   5   2  10     1266.41     1339.93    263.65 o 
   6   2  10    10475.94     9909.09    726.62 o 
   7   2  10      221.33      148.08     86.23 o 
   8   2  10      148.36      184.87    118.51 o 
   9   2  10      374.60      639.22    250.22 o 
  10   2  10     5734.04     5589.24    428.30 o 
  11   2  10      671.23      753.43    146.33 o 
  12   2  10       15.83        0.00     79.34 o 
  13   2  10      393.58      276.61    121.34 o 
  14   2  10     1188.18     1183.18    212.07 o 
  15   2  10      404.26      607.23    152.04 o 
  16   2  10       94.32       94.49    196.95 o 
  17   2  10      148.90      144.92    141.08 o 
 -11   3  10       31.15        0.00     93.90 o 
 -10   3  10      182.83      151.48     83.85 o 
  -9   3  10      368.55      412.63    205.64 o 
  -8   3  10      455.96      402.25    188.48 o 
  -7   3  10        7.19        0.00     14.90 o 
  -6   3  10       27.97       27.54     51.69 o 
  -5   3  10      215.26      344.01    150.56 o 
  -4   3  10     1189.05     1120.30    262.75 o 
  -3   3  10      214.74      299.77    136.12 o 
  -2   3  10     2117.03     2058.88    334.53 o 
  -1   3  10      293.27      559.58    168.62 o 
   0   3  10       17.66      118.73     80.59 o 
   1   3  10      609.87      472.00    143.56 o 
   2   3  10     1100.86     1074.02    216.25 o 
   3   3  10      180.83      450.33    157.79 o 
   4   3  10     3756.87     4389.55    450.11 o 
   5   3  10       33.95       29.80     36.79 o 
   6   3  10      305.72      294.80    109.93 o 
   7   3  10        7.66       77.88     50.79 o 
   8   3  10     3399.57     3858.18    458.68 o 
   9   3  10      269.04      491.90    138.03 o 
  10   3  10     1434.87     1628.83    222.17 o 
  11   3  10     1457.13     1211.04    192.94 o 
  12   3  10      725.74      533.59    148.53 o 
  13   3  10      482.86      343.55    142.91 o 
  14   3  10      395.55      548.35    145.27 o 
  15   3  10      829.77      650.33    154.95 o 
  16   3  10      526.32      396.59    135.44 o 
  17   3  10      114.91      137.37     85.29 o 
 -10   4  10      173.14      234.77    109.42 o 
  -9   4  10      198.54      177.63     80.95 o 
  -8   4  10      809.74      671.55    254.17 o 
  -7   4  10      676.10      814.66    250.11 o 
  -6   4  10      376.55      509.47    188.26 o 
  -5   4  10      405.95      397.74    167.72 o 
  -4   4  10     6827.20     7017.27    652.36 o 
  -3   4  10     4074.33     3904.23    465.23 o 
  -2   4  10       60.96       76.97     82.84 o 
  -1   4  10        3.47        0.00     18.96 o 
   0   4  10    10072.52    10110.67    684.19 o 
   1   4  10     6585.28     5889.07    510.60 o 
   2   4  10      136.49       76.07     61.40 o 
   3   4  10      759.46      778.09    176.75 o 
   4   4  10    17433.42    16711.69    847.16 o 
   5   4  10     3208.26     3095.89    363.65 o 
   6   4  10      254.09      250.56     88.26 o 
   7   4  10     1748.96     1988.23    305.86 o 
   8   4  10     4688.57     4613.74    364.83 o 
   9   4  10      303.56      474.13    136.01 o 
  10   4  10      310.11      390.74    110.74 o 
  11   4  10      475.44      443.55     94.79 o 
  12   4  10     2769.18     2653.56    237.73 o 
  13   4  10       18.39       27.71     71.90 o 
  14   4  10       15.85        5.80     37.41 o 
  15   4  10        0.74       13.52     30.93 o 
  16   4  10     1772.68     1464.24    241.51 o 
  17   4  10       12.01      158.23     94.71 o 
 -10   5  10       59.96        0.00     88.71 o 
  -9   5  10       38.67       92.97     76.58 o 
  -8   5  10     1348.85     1270.93    231.34 o 
  -7   5  10      525.97      541.53    220.31 o 
  -6   5  10      235.62      167.27    110.61 o 
  -5   5  10      417.56      480.80    177.42 o 
  -4   5  10     1118.77     1154.38    263.20 o 
  -3   5  10     1300.91     1369.28    275.16 o 
  -2   5  10     1857.15     1974.01    316.25 o 
  -1   5  10        0.10        0.00     58.24 o 
   0   5  10      896.84     1014.88    210.38 o 
   1   5  10      408.28      634.75    157.79 o 
   2   5  10     1636.07     2132.92    288.93 o 
   3   5  10      234.56      160.04     73.36 o 
   4   5  10     2234.05     2549.85    320.31 o 
   5   5  10      204.84      545.14    159.14 o 
   6   5  10     3538.47     4096.98    292.64 o 
   7   5  10       31.65        0.00     66.14 o 
   8   5  10      216.61      516.86    131.60 o 
   9   5  10      102.70      168.15     88.69 o 
  10   5  10     1923.33     2078.15    247.80 o 
  11   5  10      158.43      125.49     23.34 o 
  12   5  10     1408.54     1566.60    178.53 o 
  13   5  10       63.78       49.19     86.23 o 
  14   5  10       22.41       79.18     57.67 o 
  15   5  10      302.45      267.71    116.14 o 
  16   5  10     1769.37     1907.07    285.02 o 
  17   5  10        6.81      178.51     96.60 o 
 -10   6  10      330.22      237.24    149.21 o 
  -9   6  10      372.81      392.32    175.39 o 
  -8   6  10       74.48       87.35     65.89 o 
  -7   6  10       36.14       77.61    137.47 o 
  -6   6  10      770.98      502.25    194.80 o 
  -5   6  10      218.11      263.43    131.60 o 
  -4   6  10      318.38      276.52    113.77 o 
  -3   6  10      222.09      307.44    135.44 o 
  -2   6  10     3282.90     3068.12    382.16 o 
  -1   6  10      956.41      889.83    198.42 o 
   0   6  10        0.33        0.00     41.53 o 
   1   6  10       31.99        0.00     42.66 o 
   2   6  10     6754.99     6945.04    508.12 o 
   3   6  10     3940.05     3827.03    366.36 o 
   4   6  10      241.87      296.38     90.52 o 
   5   6  10      299.82      243.34    102.71 o 
   6   6  10     7760.19     7714.77    559.58 o 
   7   6  10      173.52      267.06    326.52 o 
   8   6  10      396.07      532.12    190.06 o 
   9   6  10      177.52      166.32     73.60 o 
  10   6  10     1480.38     1377.96    194.16 o 
  11   6  10      107.40       97.99    104.17 o 
  12   6  10        0.83       16.01     25.33 o 
  13   6  10      196.71      295.67     94.24 o 
  14   6  10       57.91      160.65     81.94 o 
  15   6  10       30.69       47.57     30.42 o 
  16   6  10       46.42        0.00    114.22 o 
  17   6  10       97.27      160.29    116.58 o 
  -9   7  10       92.98      109.70    150.11 o 
  -8   7  10       88.27      126.86    126.63 o 
  -7   7  10      589.47      716.69    232.73 o 
  -6   7  10        3.92        0.00     60.16 o 
  -5   7  10       89.28        0.00     46.45 o 
  -4   7  10      211.23      155.08     91.42 o 
  -3   7  10      866.69      934.52    215.57 o 
  -2   7  10       15.95       72.69     82.62 o 
  -1   7  10      513.01      524.37    153.95 o 
   0   7  10       11.01        0.00     29.12 o 
   1   7  10        0.08        3.16     30.47 o 
   2   7  10     1159.37     1358.98    143.85 o 
   3   7  10      356.97      314.70     68.33 o 
   4   7  10      302.29      328.26     63.66 o 
   5   7  10      393.98      385.43     84.59 o 
   6   7  10      621.14     1025.22    278.10 o 
   7   7  10     1125.13     1172.84    164.42 o 
   8   7  10      229.15      271.24     80.95 o 
   9   7  10        3.27       23.78     68.23 o 
  10   7  10        1.31        0.00     77.43 o 
  11   7  10       66.58       31.60     79.22 o 
  12   7  10     1377.31     1566.38    227.54 o 
  13   7  10       42.41       15.36     46.72 o 
  14   7  10       52.44      104.79    104.63 o 
  15   7  10       77.48       30.11     94.72 o 
  16   7  10      348.04      296.42     83.19 o 
  17   7  10        0.07       27.85     76.41 o 
  -9   8  10       13.63       22.57     69.30 o 
  -8   8  10      293.45      338.37    185.10 o 
  -7   8  10      231.70      379.68    169.07 o 
  -6   8  10      301.39      281.26    142.21 o 
  -5   8  10       18.83        3.26     55.83 o 
  -4   8  10      222.24       88.06     62.08 o 
  -3   8  10       16.24        0.00     55.53 o 
  -2   8  10     1083.85      991.86    206.32 o 
  -1   8  10      604.50      525.73    144.24 o 
   0   8  10     2125.44     2051.21    271.10 o 
   1   8  10       30.58       67.72     51.69 o 
   2   8  10      156.00      200.02     50.13 o 
   3   8  10       28.26       29.62     19.45 o 
   4   8  10     5159.17     5381.42    248.23 o 
   5   8  10       73.56       56.67     30.47 o 
   6   8  10       53.69       59.31     39.42 o 
   7   8  10      243.56      269.35     53.11 o 
   8   8  10     1936.31     1872.02    203.89 o 
   9   8  10       53.45        7.06     75.28 o 
  10   8  10      171.97      101.97     61.99 o 
  11   8  10       19.83       50.45     84.08 o 
  12   8  10     1931.99     2006.61    259.20 o 
  13   8  10      107.57       71.74     41.30 o 
  14   8  10       77.21      130.01     62.43 o 
  15   8  10      127.70       66.22     96.19 o 
  16   8  10      895.99      923.42    203.43 o 
  17   8  10       36.01      163.04     91.08 o 
  -8   9  10       56.43      103.38    102.71 o 
  -7   9  10       29.94       89.39    129.12 o 
  -6   9  10       35.10       93.68    101.80 o 
  -5   9  10      101.31       50.79     69.52 o 
  -4   9  10      284.90      323.92    134.76 o 
  -3   9  10        1.74      144.34     60.61 o 
  -2   9  10      995.17      830.27    126.32 o 
  -1   9  10      239.67      160.95     68.85 o 
   0   9  10      146.91      184.87     87.13 o 
   1   9  10      174.92      267.26     94.81 o 
   2   9  10      158.12      160.73     36.74 o 
   3   9  10       11.57        0.56     13.41 o 
   4   9  10     1783.60     1963.36    148.50 o 
   5   9  10      564.13      645.94     96.44 o 
   6   9  10      620.90      578.31     79.15 o 
   7   9  10      196.31      197.71     68.06 o 
   8   9  10      694.92      690.73    211.49 o 
   9   9  10       14.46       63.88    143.34 o 
  10   9  10     2147.66     2011.55    190.85 o 
  11   9  10        1.30        0.00     47.20 o 
  12   9  10      300.61      288.45     93.08 o 
  13   9  10      223.84      178.88     76.58 o 
  14   9  10      492.43      526.43    124.61 o 
  15   9  10        0.89        0.00    153.72 o 
  16   9  10      357.39      524.97    156.06 o 
  17   9  10      115.08      175.29    109.23 o 
  -8  10  10      138.86      238.37    137.47 o 
  -7  10  10       84.53      129.12    132.28 o 
  -6  10  10      314.83      256.65    160.95 o 
  -5  10  10        1.34       87.81    107.90 o 
  -4  10  10      647.06      653.49    184.42 o 
  -3  10  10      495.80      393.45    132.50 o 
  -2  10  10     1913.98     1664.53    262.52 o 
  -1  10  10        6.02        0.00     24.38 o 
   0  10  10      319.01      266.26     57.92 o 
   1  10  10      234.40      224.34     36.35 o 
   2  10  10      587.99     1048.28    248.53 o 
   3  10  10       52.76      178.40    189.39 o 
   4  10  10        2.15       14.14     85.33 o 
   5  10  10      235.00      286.50     63.86 o 
   6  10  10     1761.63     2015.90    181.06 o 
   7  10  10      457.23      477.66    103.16 o 
   8  10  10      157.68      211.53    110.77 o 
   9  10  10      122.80      172.63     69.18 o 
  10  10  10     3564.59     3415.07    295.25 o 
  11  10  10       27.69        0.42     32.96 o 
  12  10  10        4.78        0.00     29.12 o 
  13  10  10        7.56        0.00     51.38 o 
  14  10  10     1377.28     1471.36    232.47 o 
  15  10  10       44.93        7.74     54.97 o 
  16  10  10       68.06       87.69     86.02 o 
  17  10  10      195.43      398.27    145.43 o 
  -3  11  10      698.50      855.29    239.50 o 
  -2  11  10        7.78      362.97    173.81 o 
  -1  11  10      114.68      741.52    223.70 o 
   0  11  10      970.37     1221.88    278.55 o 
   1  11  10      754.72      824.79    163.88 o 
   2  11  10       13.00       60.08    112.64 o 
   3  11  10     1412.71     1456.12    132.31 o 
   4  11  10      542.90      457.75     66.75 o 
   5  11  10       13.39        5.62     20.32 o 
   6  11  10     1192.07     1228.00    144.12 o 
   7  11  10      174.91      203.20    160.61 o 
   8  11  10      410.36      370.68     91.91 o 
   9  11  10      650.15      836.06    126.09 o 
  10  11  10     1086.59     1133.41    161.58 o 
  11  11  10       51.35       26.49     63.66 o 
  12  11  10      241.92      130.40     98.64 o
[truncated: 148,502 more chars]
